# Supplementary material for: Sex Differences in Cancer Functional Genomics: Gene Dependency and Drug Sensitivity
Source: bioRxiv. 2025 Mar 21:2025.02.05.636540. Originally published 2025 Feb 8. Preprint. [Version 2] doi: 10.1101/2025.02.05.636540 (PMC11838570; doi:10.1101/2025.02.05.636540)
Supplement: Supplement 2 — Supplementary Table 1. Statistical coefficients of gene dependency and drug sensitivity using univariable analysis in cancer cell lines. Supplementary Table 2. Statistical coefficients of gene dependency and drug sensitivity using multivariable linear regression in cancer cell lines. Supplementary Table 3: Statistical coefficients of gene dependency and drug sensitivity using multivariable linear regression in cancer cell lines in features with a false discovery rate lower than 0.1. Supplementary Table 4. Mapping of cancer types codes assigned to CCLE cancer descriptions. [file media-2.xlsx]

## Sheet: TOC
table.name	description
Table S1	Statistical coefficients of gene dependency and drug sensitivity using univariable analysis in cancer cell lines.
Table S2	Statistical coefficients of gene dependency and drug sensitivity using multivariable linear regression in cancer cell lines.
Table S3	Statistical coefficients of gene dependency and drug sensitivity using multivariable linear regression in cancer cell lines in features with a false discovery rate lower than 0.1.
Table S4	Mapping of cancer type codes assigned to CCLE cancer descriptions.

## Sheet: Table S1
feature	cancer.code	source	effect.size	stderr	t.value	p.value	fdr	n.male	n.female
A1BG	ALL	CRISPR	-0.0965281	0.0400287	-2.41147	0.0424106	0.899605	5	5
A1CF	ALL	CRISPR	0.0538185	0.0666838	0.807069	0.442958	0.953229	5	5
A2M	ALL	CRISPR	-0.0630491	0.050812	-1.24083	0.24982	0.929959	5	5
A2ML1	ALL	CRISPR	0.0382991	0.0913984	0.419035	0.686216	0.978778	5	5
A3GALT2	ALL	CRISPR	-0.1788	0.0884714	-2.02099	0.0779388	0.899605	5	5
A4GALT	ALL	CRISPR	-0.00741986	0.0780898	-0.095017	0.926638	0.99785	5	5
A4GNT	ALL	CRISPR	-0.0915776	0.055737	-1.64303	0.139001	0.90745	5	5
AAAS	ALL	CRISPR	-0.0602644	0.135491	-0.444784	0.668264	0.975885	5	5
AACS	ALL	CRISPR	0.0864257	0.0658696	1.31207	0.225891	0.923632	5	5
AADAC	ALL	CRISPR	0.0859975	0.0666932	1.28945	0.23327	0.927703	5	5
AADACL2	ALL	CRISPR	-0.00413723	0.051056	-0.0810331	0.937406	0.99785	5	5
AADACL3	ALL	CRISPR	-0.0648079	0.0677511	-0.95656	0.366799	0.947374	5	5
AADACL4	ALL	CRISPR	0.00479205	0.0535744	0.0894468	0.930926	0.99785	5	5
AADAT	ALL	CRISPR	-0.0351636	0.0806152	-0.43619	0.67423	0.977701	5	5
AAED1	ALL	CRISPR	0.09126	0.0545614	1.67261	0.132943	0.90745	5	5
AAGAB	ALL	CRISPR	0.0877751	0.0558676	1.57113	0.154795	0.90745	5	5
AAK1	ALL	CRISPR	0.08127	0.0605133	1.34301	0.216122	0.922178	5	5
AAMDC	ALL	CRISPR	-0.0421381	0.0575279	-0.732482	0.484779	0.95778	5	5
AAMP	ALL	CRISPR	-0.0350808	0.0702386	-0.499452	0.630905	0.972953	5	5
AANAT	ALL	CRISPR	0.00262525	0.0697585	0.0376334	0.970902	0.998523	5	5
AAR2	ALL	CRISPR	-0.255065	0.148274	-1.72024	0.123701	0.90745	5	5
AARD	ALL	CRISPR	-0.102778	0.0502242	-2.04638	0.0749276	0.899605	5	5
AARS	ALL	CRISPR	0.0142797	0.135833	0.105127	0.918863	0.99785	5	5
AARS2	ALL	CRISPR	0.184929	0.121987	1.51598	0.167994	0.907589	5	5
AARSD1	ALL	CRISPR	-0.0650634	0.0581212	-1.11944	0.295432	0.933961	5	5
AASDH	ALL	CRISPR	-0.0673213	0.0360014	-1.86997	0.0984122	0.90745	5	5
AASDHPPT	ALL	CRISPR	0.132678	0.0664041	1.99803	0.0807618	0.899605	5	5
AASS	ALL	CRISPR	0.0189296	0.0618267	0.306172	0.76729	0.985129	5	5
AATF	ALL	CRISPR	-0.0143724	0.0770667	-0.186494	0.8567	0.994293	5	5
AATK	ALL	CRISPR	0.064407	0.0430748	1.49524	0.173215	0.907851	5	5
ABAT	ALL	CRISPR	-0.0269301	0.0619171	-0.434938	0.675102	0.977722	5	5
ABCA1	ALL	CRISPR	0.000632002	0.051073	0.0123745	0.99043	0.999094	5	5
ABCA10	ALL	CRISPR	-0.0331231	0.0561836	-0.589551	0.571761	0.964799	5	5
ABCA12	ALL	CRISPR	0.0945595	0.0861787	1.09725	0.304458	0.934913	5	5
ABCA13	ALL	CRISPR	0.0128138	0.0455744	0.281162	0.785721	0.988093	5	5
ABCA2	ALL	CRISPR	-0.0288085	0.0599722	-0.480364	0.643829	0.974	5	5
ABCA3	ALL	CRISPR	0.0439165	0.0785394	0.559165	0.591354	0.967932	5	5
ABCA4	ALL	CRISPR	-0.0307867	0.0821095	-0.374947	0.717445	0.981933	5	5
ABCA5	ALL	CRISPR	-0.0469799	0.062208	-0.755207	0.471771	0.957225	5	5
ABCA6	ALL	CRISPR	0.0587969	0.109364	0.537627	0.605463	0.96984	5	5
ABCA7	ALL	CRISPR	-0.0728972	0.078507	-0.928543	0.380289	0.947633	5	5
ABCA8	ALL	CRISPR	-0.0155611	0.0579987	-0.2683	0.795257	0.988093	5	5
ABCA9	ALL	CRISPR	0.0355848	0.0818881	0.434554	0.67537	0.977823	5	5
ABCB1	ALL	CRISPR	0.00500148	0.0478803	0.104458	0.919377	0.99785	5	5
ABCB10	ALL	CRISPR	-0.072455	0.0596162	-1.21536	0.258877	0.929959	5	5
ABCB11	ALL	CRISPR	0.0891649	0.0654976	1.36135	0.210506	0.921518	5	5
ABCB4	ALL	CRISPR	-0.0539134	0.0756344	-0.712816	0.496222	0.95778	5	5
ABCB5	ALL	CRISPR	-0.00195834	0.05686	-0.0344414	0.973369	0.998523	5	5
ABCB6	ALL	CRISPR	0.0718717	0.114474	0.627844	0.547605	0.964799	5	5
ABCB7	ALL	CRISPR	0.13816	0.0883968	1.56296	0.162037	0.907588	5	4
ABCB8	ALL	CRISPR	0.157242	0.0505058	3.11334	0.0143727	0.899251	5	5
ABCB9	ALL	CRISPR	0.0350866	0.0856792	0.409511	0.69291	0.979692	5	5
ABCC1	ALL	CRISPR	0.108202	0.0774448	1.39714	0.199905	0.917943	5	5
ABCC10	ALL	CRISPR	0.0158708	0.0633554	0.250505	0.80851	0.988348	5	5
ABCC11	ALL	CRISPR	-0.145578	0.073497	-1.98073	0.0829546	0.899605	5	5
ABCC12	ALL	CRISPR	-0.0660081	0.0335792	-1.96575	0.0849004	0.899605	5	5
ABCC2	ALL	CRISPR	0.137185	0.11876	1.15515	0.281364	0.933961	5	5
ABCC3	ALL	CRISPR	0.0338362	0.0941662	0.359324	0.728652	0.981933	5	5
ABCC4	ALL	CRISPR	-0.00452184	0.0801756	-0.0563991	0.956407	0.99785	5	5
ABCC5	ALL	CRISPR	-0.00597075	0.0717033	-0.0832702	0.935683	0.99785	5	5
ABCC6	ALL	CRISPR	0.0441188	0.0939507	0.469595	0.651178	0.974662	5	5
ABCC8	ALL	CRISPR	0.047164	0.0586464	0.804211	0.444514	0.953355	5	5
ABCC9	ALL	CRISPR	-0.101198	0.0536954	-1.88467	0.0962122	0.90745	5	5
ABCD1	ALL	CRISPR	0.0144807	0.0644963	0.224521	0.828765	0.99091	5	4
ABCD2	ALL	CRISPR	-0.0668555	0.0480123	-1.39246	0.201264	0.917943	5	5
ABCD3	ALL	CRISPR	-0.0367188	0.0714532	-0.513887	0.621221	0.970325	5	5
ABCD4	ALL	CRISPR	0.000781196	0.0547	0.0142815	0.988955	0.999094	5	5
ABCE1	ALL	CRISPR	-0.210464	0.123192	-1.70842	0.125936	0.90745	5	5
ABCF1	ALL	CRISPR	0.124328	0.0951947	1.30604	0.22784	0.924991	5	5
ABCF2	ALL	CRISPR	0.0780822	0.125805	0.620661	0.55209	0.964799	5	5
ABCF3	ALL	CRISPR	0.0563127	0.0765498	0.735635	0.48296	0.95778	5	5
ABCG1	ALL	CRISPR	-6.42106e-05	0.129022	-0.000497671	0.999615	0.999968	5	5
ABCG2	ALL	CRISPR	-0.0703232	0.0618402	-1.13718	0.288376	0.933961	5	5
ABCG4	ALL	CRISPR	-0.0226999	0.0804312	-0.282228	0.784933	0.988093	5	5
ABCG5	ALL	CRISPR	-0.0205301	0.0747765	-0.274553	0.790617	0.988093	5	5
ABCG8	ALL	CRISPR	-0.0532401	0.0857837	-0.620632	0.552109	0.964799	5	5
ABHD1	ALL	CRISPR	0.0673729	0.0432451	1.55793	0.157866	0.90745	5	5
ABHD10	ALL	CRISPR	0.00686655	0.0535934	0.128123	0.901214	0.99785	5	5
ABHD11	ALL	CRISPR	0.180612	0.0730445	2.47262	0.0385524	0.899251	5	5
ABHD12	ALL	CRISPR	0.03592	0.0608533	0.590272	0.571301	0.964799	5	5
ABHD12B	ALL	CRISPR	-0.00490531	0.0524644	-0.0934979	0.927807	0.99785	5	5
ABHD13	ALL	CRISPR	0.011716	0.0672294	0.174269	0.865984	0.995165	5	5
ABHD14A	ALL	CRISPR	0.0263015	0.0695724	0.378045	0.715231	0.981933	5	5
ABHD14B	ALL	CRISPR	0.0740875	0.102695	0.721431	0.491188	0.95778	5	5
ABHD15	ALL	CRISPR	0.0123354	0.0941347	0.13104	0.898979	0.997736	5	5
ABHD16A	ALL	CRISPR	0.0214651	0.0599875	0.357826	0.729731	0.981933	5	5
ABHD16B	ALL	CRISPR	0.0872756	0.0304303	2.86805	0.0208913	0.899251	5	5
ABHD17A	ALL	CRISPR	-0.0102124	0.0909221	-0.11232	0.913337	0.99785	5	5
ABHD17B	ALL	CRISPR	-0.0361443	0.0570944	-0.633061	0.544361	0.964414	5	5
ABHD17C	ALL	CRISPR	0.0298085	0.111519	0.267296	0.796003	0.988093	5	5
ABHD18	ALL	CRISPR	-0.0948789	0.0678758	-1.39783	0.199706	0.917943	5	5
ABHD2	ALL	CRISPR	0.133603	0.0656206	2.03599	0.0761465	0.899605	5	5
ABHD3	ALL	CRISPR	0.111108	0.0438407	2.53435	0.0350174	0.899251	5	5
ABHD4	ALL	CRISPR	-0.100674	0.092785	-1.08502	0.309524	0.936391	5	5
ABHD5	ALL	CRISPR	0.0510566	0.0567239	0.900091	0.394359	0.947633	5	5
ABHD6	ALL	CRISPR	0.0144049	0.0604202	0.238412	0.817555	0.98887	5	5
ABHD8	ALL	CRISPR	-0.0340935	0.0653804	-0.521463	0.616169	0.96984	5	5
ABI1	ALL	CRISPR	-0.00362628	0.0625007	-0.0580199	0.955156	0.99785	5	5
ABI2	ALL	CRISPR	0.0426116	0.0856496	0.497511	0.632213	0.972953	5	5
ABI3	ALL	CRISPR	-0.0170904	0.0288887	-0.591597	0.570456	0.964799	5	5
ABI3BP	ALL	CRISPR	-0.114094	0.0454045	-2.51284	0.0362102	0.899251	5	5
ABL1	ALL	CRISPR	0.0116609	0.0770344	0.151373	0.883429	0.997574	5	5
ABL2	ALL	CRISPR	-0.0436427	0.0295937	-1.47473	0.178518	0.910861	5	5
ABLIM1	ALL	CRISPR	0.000366124	0.0582223	0.00628838	0.995137	0.999776	5	5
ABLIM2	ALL	CRISPR	-0.0625041	0.0872251	-0.716584	0.494016	0.95778	5	5
ABLIM3	ALL	CRISPR	0.0156609	0.0489211	0.320126	0.757074	0.983847	5	5
ABR	ALL	CRISPR	-0.0671288	0.0901314	-0.744788	0.477706	0.95778	5	5
ABRA	ALL	CRISPR	0.134657	0.08097	1.66305	0.134874	0.90745	5	5
ABRACL	ALL	CRISPR	-0.189397	0.0980377	-1.93188	0.0894612	0.899605	5	5
ABRAXAS1	ALL	CRISPR	0.0180944	0.0533843	0.338947	0.743375	0.98334	5	5
ABRAXAS2	ALL	CRISPR	0.0611764	0.10527	0.581139	0.577148	0.965384	5	5
ABT1	ALL	CRISPR	-0.0450896	0.0569635	-0.791552	0.451451	0.95408	5	5
ABTB1	ALL	CRISPR	0.0787815	0.043337	1.81788	0.106597	0.90745	5	5
ABTB2	ALL	CRISPR	0.0341216	0.0538183	0.634014	0.54377	0.964414	5	5
ACAA1	ALL	CRISPR	0.0541167	0.0337457	1.60366	0.147456	0.90745	5	5
ACAA2	ALL	CRISPR	-0.0508344	0.0952614	-0.53363	0.6081	0.96984	5	5
ACACA	ALL	CRISPR	-0.043891	0.207547	-0.211475	0.837805	0.992854	5	5
ACACB	ALL	CRISPR	-0.0066297	0.0516444	-0.128372	0.901023	0.997736	5	5
ACAD10	ALL	CRISPR	-0.0525113	0.0597004	-0.87958	0.404732	0.947633	5	5
ACAD11	ALL	CRISPR	0.0319502	0.0802574	0.398097	0.700971	0.980992	5	5
ACAD8	ALL	CRISPR	-0.0285087	0.0895586	-0.318324	0.75839	0.983847	5	5
ACAD9	ALL	CRISPR	-0.111712	0.131629	-0.84869	0.420721	0.949956	5	5
ACADL	ALL	CRISPR	-0.0355997	0.0731581	-0.486614	0.639583	0.973201	5	5
ACADM	ALL	CRISPR	-0.0753363	0.0739109	-1.01928	0.337899	0.942748	5	5
ACADS	ALL	CRISPR	-0.0435642	0.073137	-0.595651	0.567873	0.964799	5	5
ACADSB	ALL	CRISPR	-0.0204885	0.0409133	-0.500778	0.630012	0.972915	5	5
ACADVL	ALL	CRISPR	0.0217059	0.0536041	0.404929	0.696141	0.980283	5	5
ACAN	ALL	CRISPR	0.122732	0.0533922	2.29869	0.0505744	0.899605	5	5
ACAP1	ALL	CRISPR	-0.100703	0.0842055	-1.19592	0.26597	0.932634	5	5
ACAP2	ALL	CRISPR	-0.0326293	0.070862	-0.460463	0.657442	0.974662	5	5
ACAP3	ALL	CRISPR	-0.0132478	0.0876489	-0.151146	0.883602	0.997574	5	5
ACAT1	ALL	CRISPR	-0.0623855	0.0560813	-1.11241	0.298269	0.933961	5	5
ACAT2	ALL	CRISPR	0.0839085	0.0722634	1.16115	0.279054	0.933961	5	5
ACBD3	ALL	CRISPR	0.0131084	0.145215	0.0902689	0.930293	0.99785	5	5
ACBD4	ALL	CRISPR	0.000219887	0.0449231	0.00489474	0.996214	0.999776	5	5
ACBD5	ALL	CRISPR	0.0415395	0.052576	0.790084	0.45226	0.954375	5	5
ACBD6	ALL	CRISPR	-0.035006	0.0664318	-0.526945	0.612526	0.96984	5	5
ACBD7	ALL	CRISPR	0.0848735	0.0749709	1.13209	0.290388	0.933961	5	5
ACCS	ALL	CRISPR	-0.027127	0.0984194	-0.275627	0.78982	0.988093	5	5
ACCSL	ALL	CRISPR	0.0542121	0.0838346	0.646656	0.535962	0.963198	5	5
ACD	ALL	CRISPR	0.0649321	0.0748021	0.868052	0.410648	0.947633	5	5
ACE	ALL	CRISPR	-0.00956643	0.0897571	-0.106581	0.917745	0.99785	5	5
ACE2	ALL	CRISPR	-0.0826235	0.0681582	-1.21223	0.264746	0.932634	5	4
ACER1	ALL	CRISPR	-0.0158558	0.0471929	-0.335979	0.745529	0.98334	5	5
ACER2	ALL	CRISPR	0.0968362	0.112164	0.863343	0.413082	0.947633	5	5
ACER3	ALL	CRISPR	0.116218	0.0562176	2.06729	0.0725343	0.899605	5	5
ACHE	ALL	CRISPR	0.0903379	0.0587214	1.53842	0.162507	0.907589	5	5
ACIN1	ALL	CRISPR	-0.0505146	0.135735	-0.372156	0.719441	0.981933	5	5
ACKR1	ALL	CRISPR	-0.118186	0.0637176	-1.85485	0.100724	0.90745	5	5
ACKR2	ALL	CRISPR	0.0226282	0.0410002	0.551905	0.59609	0.967932	5	5
ACKR3	ALL	CRISPR	-0.0117339	0.032742	-0.358376	0.729335	0.981933	5	5
ACKR4	ALL	CRISPR	0.0557356	0.0806627	0.690971	0.509133	0.959429	5	5
ACLY	ALL	CRISPR	0.0038993	0.161296	0.0241748	0.981305	0.998523	5	5
ACMSD	ALL	CRISPR	-0.0402018	0.0764899	-0.525582	0.613431	0.96984	5	5
ACO1	ALL	CRISPR	-0.0299088	0.0555025	-0.538873	0.604642	0.96982	5	5
ACO2	ALL	CRISPR	-0.181933	0.157178	-1.1575	0.280458	0.933961	5	5
ACOD1	ALL	CRISPR	-0.0961367	0.0688149	-1.39703	0.199937	0.917943	5	5
ACOT1	ALL	CRISPR	0.0659179	0.128073	0.51469	0.620684	0.97019	5	5
ACOT11	ALL	CRISPR	-0.149897	0.0676998	-2.21414	0.0577075	0.899605	5	5
ACOT12	ALL	CRISPR	-0.135459	0.0971669	-1.39408	0.200793	0.917943	5	5
ACOT13	ALL	CRISPR	0.0766475	0.0748044	1.02464	0.335515	0.942748	5	5
ACOT2	ALL	CRISPR	0.0933522	0.0825694	1.13059	0.290981	0.933961	5	5
ACOT4	ALL	CRISPR	-0.179009	0.114562	-1.56255	0.156786	0.90745	5	5
ACOT6	ALL	CRISPR	-0.0497915	0.0639694	-0.778363	0.458755	0.954375	5	5
ACOT7	ALL	CRISPR	-0.00363092	0.0891281	-0.0407382	0.968503	0.998523	5	5
ACOT8	ALL	CRISPR	0.0624712	0.070728	0.88326	0.402857	0.947633	5	5
ACOT9	ALL	CRISPR	0.0509599	0.0797997	0.638597	0.543405	0.964414	5	4
ACOX1	ALL	CRISPR	0.107892	0.0658042	1.63959	0.139722	0.90745	5	5
ACOX2	ALL	CRISPR	-0.1598	0.0798416	-2.00146	0.0803339	0.899605	5	5
ACOX3	ALL	CRISPR	-0.0888976	0.0617819	-1.43889	0.188131	0.913921	5	5
ACOXL	ALL	CRISPR	0.0851451	0.0657408	1.29516	0.231387	0.926313	5	5
ACP1	ALL	CRISPR	-0.049924	0.0604353	-0.826073	0.432707	0.951443	5	5
ACP2	ALL	CRISPR	-0.0779503	0.0711127	-1.09615	0.30491	0.934913	5	5
ACP4	ALL	CRISPR	-0.0574394	0.0797527	-0.720219	0.491894	0.95778	5	5
ACP5	ALL	CRISPR	0.0228982	0.072486	0.315898	0.760164	0.983847	5	5
ACP6	ALL	CRISPR	-0.0431792	0.0435466	-0.991564	0.35045	0.943214	5	5
ACP7	ALL	CRISPR	-0.0412139	0.0336166	-1.226	0.255061	0.929959	5	5
ACPP	ALL	CRISPR	0.0335964	0.0691352	0.485952	0.640032	0.973201	5	5
ACR	ALL	CRISPR	0.141592	0.0743332	1.90484	0.0932705	0.901221	5	5
ACRBP	ALL	CRISPR	0.0957831	0.0510441	1.87648	0.0974322	0.90745	5	5
ACRV1	ALL	CRISPR	-0.105205	0.0838612	-1.25451	0.245066	0.9299	5	5
ACSBG1	ALL	CRISPR	-0.0274614	0.0760454	-0.361119	0.727361	0.981933	5	5
ACSBG2	ALL	CRISPR	-0.014795	0.0805231	-0.183736	0.858792	0.994604	5	5
ACSF2	ALL	CRISPR	-0.0318069	0.0448097	-0.709823	0.497978	0.958077	5	5
ACSF3	ALL	CRISPR	-0.0407432	0.114326	-0.356377	0.730774	0.981933	5	5
ACSL1	ALL	CRISPR	0.04162	0.0288567	1.4423	0.1872	0.913921	5	5
ACSL3	ALL	CRISPR	0.15151	0.355349	0.426368	0.68108	0.978722	5	5
ACSL4	ALL	CRISPR	-0.0827032	0.28181	-0.293472	0.777671	0.987202	5	4
ACSL5	ALL	CRISPR	0.0630957	0.0803601	0.785162	0.45498	0.954375	5	5
ACSL6	ALL	CRISPR	-0.0294211	0.0578472	-0.5086	0.624759	0.970924	5	5
ACSM1	ALL	CRISPR	0.0411507	0.0829968	0.49581	0.633361	0.972953	5	5
ACSM2A	ALL	CRISPR	0.00799555	0.0326824	0.244644	0.812891	0.988348	5	5
ACSM2B	ALL	CRISPR	0.0871809	0.0840275	1.03753	0.329829	0.941597	5	5
ACSM3	ALL	CRISPR	-0.069661	0.0471077	-1.47876	0.177465	0.90961	5	5
ACSM4	ALL	CRISPR	-0.0165143	0.0617177	-0.267578	0.795793	0.988093	5	5
ACSM5	ALL	CRISPR	0.0634676	0.0630343	1.00687	0.343475	0.943214	5	5
ACSM6	ALL	CRISPR	0.0742286	0.0528994	1.4032	0.198157	0.917943	5	5
ACSS1	ALL	CRISPR	0.137431	0.0736774	1.86531	0.0991183	0.90745	5	5
ACSS2	ALL	CRISPR	-0.136543	0.0703212	-1.94171	0.0881137	0.899605	5	5
ACSS3	ALL	CRISPR	-0.068497	0.0690694	-0.991712	0.350382	0.943214	5	5
ACTA1	ALL	CRISPR	0.0559861	0.121549	0.460604	0.657344	0.974662	5	5
ACTA2	ALL	CRISPR	0.020024	0.0443354	0.451648	0.663516	0.974662	5	5
ACTB	ALL	CRISPR	-0.04253	0.18058	-0.235518	0.819724	0.989039	5	5
ACTBL2	ALL	CRISPR	-0.0019055	0.0774274	-0.0246101	0.980969	0.998523	5	5
ACTC1	ALL	CRISPR	0.0464272	0.112104	0.414143	0.68965	0.978778	5	5
ACTG1	ALL	CRISPR	0.209022	0.0413524	5.05464	0.000983566	0.899251	5	5
ACTG2	ALL	CRISPR	-0.00986668	0.0790814	-0.124766	0.903787	0.99785	5	5
ACTL10	ALL	CRISPR	-0.056271	0.0548651	-1.02562	0.335079	0.942748	5	5
ACTL6A	ALL	CRISPR	-0.002606	0.115564	-0.0225503	0.982561	0.998523	5	5
ACTL6B	ALL	CRISPR	0.111056	0.059769	1.85808	0.100225	0.90745	5	5
ACTL7A	ALL	CRISPR	0.0953548	0.0768017	1.24157	0.249561	0.929959	5	5
ACTL7B	ALL	CRISPR	-0.0507506	0.0572067	-0.887144	0.400884	0.947633	5	5
ACTL8	ALL	CRISPR	0.0613984	0.0702116	0.874476	0.407344	0.947633	5	5
ACTL9	ALL	CRISPR	-0.115671	0.0767793	-1.50654	0.170353	0.907851	5	5
ACTN1	ALL	CRISPR	-0.0607941	0.0875706	-0.694229	0.507194	0.958991	5	5
ACTN2	ALL	CRISPR	-0.00877114	0.0273409	-0.320807	0.756577	0.983847	5	5
ACTN4	ALL	CRISPR	-0.0792536	0.0935889	-0.846828	0.421699	0.950381	5	5
ACTR10	ALL	CRISPR	0.0505263	0.067152	0.752417	0.473355	0.95778	5	5
ACTR1A	ALL	CRISPR	0.114701	0.190599	0.601791	0.563975	0.964799	5	5
ACTR1B	ALL	CRISPR	0.025662	0.0618192	0.415114	0.688968	0.978778	5	5
ACTR2	ALL	CRISPR	0.0431777	0.153012	0.282185	0.784964	0.988093	5	5
ACTR3	ALL	CRISPR	0.08712	0.0738864	1.17911	0.272232	0.932736	5	5
ACTR3B	ALL	CRISPR	0.0679541	0.0721196	0.942241	0.373649	0.947571	5	5
ACTR3C	ALL	CRISPR	-0.135144	0.0983208	-1.37452	0.20655	0.920285	5	5
ACTR5	ALL	CRISPR	-0.0600911	0.0721875	-0.832431	0.429314	0.951443	5	5
ACTR6	ALL	CRISPR	-0.111724	0.0924541	-1.20843	0.261387	0.930719	5	5
ACTR8	ALL	CRISPR	0.0428951	0.11548	0.371451	0.719947	0.981933	5	5
ACTRT1	ALL	CRISPR	-0.0687782	0.0723736	-0.950322	0.373598	0.947571	5	4
ACTRT2	ALL	CRISPR	0.17764	0.0912267	1.94724	0.0873644	0.899605	5	5
ACTRT3	ALL	CRISPR	-0.0687594	0.051964	-1.32321	0.222331	0.922343	5	5
ACVR1	ALL	CRISPR	0.124706	0.0465228	2.68053	0.027903	0.899251	5	5
ACVR1B	ALL	CRISPR	-0.0939763	0.0333074	-2.82149	0.0224425	0.899251	5	5
ACVR1C	ALL	CRISPR	-0.124162	0.0746849	-1.66247	0.134991	0.90745	5	5
ACVR2A	ALL	CRISPR	0.0335034	0.0835481	0.401007	0.698912	0.980665	5	5
ACVR2B	ALL	CRISPR	-0.0148789	0.0859063	-0.173199	0.866797	0.995301	5	5
ACVRL1	ALL	CRISPR	-0.129435	0.133637	-0.968558	0.361132	0.947029	5	5
ACY1	ALL	CRISPR	-0.0903646	0.050021	-1.80653	0.108464	0.90745	5	5
ACY3	ALL	CRISPR	-0.0475144	0.0636985	-0.745926	0.477055	0.95778	5	5
ACYP1	ALL	CRISPR	-0.097847	0.0929841	-1.0523	0.323406	0.940929	5	5
ACYP2	ALL	CRISPR	0.0637216	0.118862	0.536099	0.606471	0.96984	5	5
ADA	ALL	CRISPR	0.0862451	0.0772745	1.11609	0.296784	0.933961	5	5
ADA2	ALL	CRISPR	0.0294979	0.0338167	0.872287	0.408468	0.947633	5	5
ADAD1	ALL	CRISPR	-0.0263709	0.0467944	-0.563548	0.588505	0.967932	5	5
ADAD2	ALL	CRISPR	-0.0433559	0.0301294	-1.43899	0.188106	0.913921	5	5
ADAL	ALL	CRISPR	0.0475872	0.0716714	0.663964	0.525383	0.963198	5	5
ADAM10	ALL	CRISPR	0.17311	0.140601	1.23121	0.253208	0.929959	5	5
ADAM11	ALL	CRISPR	-0.10397	0.105762	-0.983061	0.35437	0.94424	5	5
ADAM12	ALL	CRISPR	-0.0519088	0.07158	-0.725185	0.489005	0.95778	5	5
ADAM15	ALL	CRISPR	-0.0271625	0.114241	-0.237765	0.81804	0.988912	5	5
ADAM17	ALL	CRISPR	0.00229645	0.0815679	0.0281538	0.978229	0.998523	5	5
ADAM18	ALL	CRISPR	-0.00621029	0.0704455	-0.0881574	0.931918	0.99785	5	5
ADAM19	ALL	CRISPR	-0.0290889	0.0725958	-0.400697	0.699132	0.980665	5	5
ADAM2	ALL	CRISPR	-0.130055	0.0517249	-2.51436	0.0361247	0.899251	5	5
ADAM20	ALL	CRISPR	0.0382327	0.0486244	0.786285	0.454358	0.954375	5	5
ADAM21	ALL	CRISPR	-0.0146975	0.0620373	-0.236914	0.818677	0.988912	5	5
ADAM22	ALL	CRISPR	0.0337405	0.0572352	0.589506	0.57179	0.964799	5	5
ADAM23	ALL	CRISPR	-0.000340282	0.0332498	-0.0102341	0.992085	0.999094	5	5
ADAM28	ALL	CRISPR	0.0406539	0.0441286	0.92126	0.383855	0.947633	5	5
ADAM29	ALL	CRISPR	-0.043931	0.0429718	-1.02232	0.336545	0.942748	5	5
ADAM30	ALL	CRISPR	-0.0238223	0.0666288	-0.357537	0.729939	0.981933	5	5
ADAM32	ALL	CRISPR	0.134057	0.0511244	2.62218	0.0305469	0.899251	5	5
ADAM33	ALL	CRISPR	0.0464176	0.0591662	0.784529	0.455331	0.954375	5	5
ADAM7	ALL	CRISPR	-0.0360714	0.0866202	-0.416431	0.688043	0.978778	5	5
ADAM8	ALL	CRISPR	0.0684546	0.0888255	0.770664	0.463056	0.955968	5	5
ADAM9	ALL	CRISPR	-0.0360303	0.0386395	-0.932473	0.378375	0.947633	5	5
ADAMDEC1	ALL	CRISPR	0.0627221	0.074856	0.837903	0.426408	0.951443	5	5
ADAMTS1	ALL	CRISPR	0.190565	0.117446	1.62257	0.143338	0.90745	5	5
ADAMTS10	ALL	CRISPR	-0.0093089	0.0646923	-0.143895	0.889142	0.997574	5	5
ADAMTS12	ALL	CRISPR	0.153025	0.0318395	4.80614	0.00134494	0.899251	5	5
ADAMTS13	ALL	CRISPR	0.0145441	0.0927661	0.156783	0.879301	0.99706	5	5
ADAMTS14	ALL	CRISPR	0.0329785	0.084297	0.391218	0.705849	0.981933	5	5
ADAMTS15	ALL	CRISPR	-0.100651	0.0707806	-1.42201	0.192816	0.916779	5	5
ADAMTS16	ALL	CRISPR	0.12268	0.046167	2.65731	0.0289257	0.899251	5	5
ADAMTS17	ALL	CRISPR	0.0324761	0.0738249	0.439908	0.671646	0.976702	5	5
ADAMTS18	ALL	CRISPR	0.0543652	0.0698546	0.778262	0.458812	0.954375	5	5
ADAMTS19	ALL	CRISPR	-0.205753	0.0902457	-2.27992	0.0520776	0.899605	5	5
ADAMTS2	ALL	CRISPR	-0.095021	0.083491	-1.1381	0.288013	0.933961	5	5
ADAMTS20	ALL	CRISPR	-0.0536502	0.0835955	-0.641784	0.538963	0.964414	5	5
ADAMTS3	ALL	CRISPR	0.071456	0.0466671	1.53119	0.164257	0.907589	5	5
ADAMTS4	ALL	CRISPR	-0.0472761	0.0540663	-0.87441	0.407378	0.947633	5	5
ADAMTS5	ALL	CRISPR	-0.0406496	0.0670413	-0.606337	0.561098	0.964799	5	5
ADAMTS6	ALL	CRISPR	-0.0571646	0.0483521	-1.18226	0.271049	0.932736	5	5
ADAMTS7	ALL	CRISPR	0.0260378	0.0823727	0.316097	0.760019	0.983847	5	5
ADAMTS8	ALL	CRISPR	0.0741155	0.0860404	0.861403	0.414088	0.947633	5	5
ADAMTS9	ALL	CRISPR	-0.114942	0.0535186	-2.1477	0.064004	0.899605	5	5
ADAMTSL1	ALL	CRISPR	0.0454072	0.0671366	0.676342	0.517896	0.961525	5	5
ADAMTSL2	ALL	CRISPR	-0.0945785	0.119391	-0.792175	0.451107	0.95408	5	5
ADAMTSL3	ALL	CRISPR	-0.00617051	0.0903091	-0.0683266	0.947203	0.99785	5	5
ADAMTSL4	ALL	CRISPR	-0.0281612	0.0722552	-0.389747	0.706894	0.981933	5	5
ADAMTSL5	ALL	CRISPR	-0.0446738	0.061629	-0.724883	0.48918	0.95778	5	5
ADAP1	ALL	CRISPR	-0.0124194	0.10289	-0.120705	0.906901	0.99785	5	5
ADAP2	ALL	CRISPR	0.21509	0.0708662	3.03515	0.0161822	0.899251	5	5
ADAR	ALL	CRISPR	0.325877	0.0577539	5.64251	0.000485625	0.899251	5	5
ADARB1	ALL	CRISPR	0.090182	0.112028	0.804995	0.444087	0.953355	5	5
ADARB2	ALL	CRISPR	-0.0146534	0.0659511	-0.222186	0.829737	0.991231	5	5
ADAT1	ALL	CRISPR	0.0509772	0.0665999	0.765424	0.465998	0.956023	5	5
ADAT2	ALL	CRISPR	0.219949	0.146688	1.49943	0.172147	0.907851	5	5
ADAT3	ALL	CRISPR	0.0775451	0.131911	0.587862	0.572841	0.964799	5	5
ADCK1	ALL	CRISPR	-0.0574875	0.0480033	-1.19757	0.26536	0.932634	5	5
ADCK2	ALL	CRISPR	-0.0126659	0.0783612	-0.161635	0.875601	0.99706	5	5
ADCK5	ALL	CRISPR	-0.0139918	0.0550567	-0.254134	0.805802	0.988093	5	5
ADCY1	ALL	CRISPR	0.0680176	0.0821365	0.828104	0.431621	0.951443	5	5
ADCY10	ALL	CRISPR	0.00650767	0.0605627	0.107453	0.917075	0.99785	5	5
ADCY2	ALL	CRISPR	0.00854225	0.0543541	0.157159	0.879013	0.99706	5	5
ADCY3	ALL	CRISPR	0.105365	0.136057	0.774419	0.460955	0.955243	5	5
ADCY4	ALL	CRISPR	-0.181068	0.076181	-2.37682	0.0447676	0.899605	5	5
ADCY5	ALL	CRISPR	0.00415501	0.0543466	0.076454	0.940935	0.99785	5	5
ADCY6	ALL	CRISPR	-0.132281	0.0647829	-2.04192	0.0754491	0.899605	5	5
ADCY7	ALL	CRISPR	-0.0505576	0.118741	-0.42578	0.681492	0.978722	5	5
ADCY8	ALL	CRISPR	-0.0602029	0.0733337	-0.820944	0.435457	0.951443	5	5
ADCY9	ALL	CRISPR	-0.15104	0.126897	-1.19025	0.268066	0.932736	5	5
ADCYAP1	ALL	CRISPR	0.038071	0.0695294	0.547552	0.598939	0.968394	5	5
ADCYAP1R1	ALL	CRISPR	-0.0108691	0.0585052	-0.18578	0.857241	0.994293	5	5
ADD1	ALL	CRISPR	0.104329	0.0645152	1.61713	0.144512	0.90745	5	5
ADD2	ALL	CRISPR	0.080782	0.0675	1.19677	0.265655	0.932634	5	5
ADD3	ALL	CRISPR	0.109244	0.0525698	2.07808	0.0713279	0.899605	5	5
ADGRA1	ALL	CRISPR	0.0300319	0.0852067	0.352459	0.733599	0.982101	5	5
ADGRA2	ALL	CRISPR	-0.0459625	0.0889071	-0.516972	0.61916	0.96984	5	5
ADGRA3	ALL	CRISPR	0.0372321	0.0507074	0.734254	0.483757	0.95778	5	5
ADGRB1	ALL	CRISPR	0.0106386	0.0946943	0.112347	0.913316	0.99785	5	5
ADGRB2	ALL	CRISPR	-0.0309485	0.130916	-0.2364	0.819063	0.988912	5	5
ADGRB3	ALL	CRISPR	0.0995095	0.0634228	1.56899	0.15529	0.90745	5	5
ADGRD1	ALL	CRISPR	0.0780514	0.0735473	1.06124	0.319565	0.940013	5	5
ADGRE1	ALL	CRISPR	-0.0161317	0.0686334	-0.235042	0.820081	0.989039	5	5
ADGRE2	ALL	CRISPR	0.0173905	0.111666	0.155737	0.880098	0.99706	5	5
ADGRE3	ALL	CRISPR	0.122016	0.0534594	2.2824	0.051877	0.899605	5	5
ADGRE5	ALL	CRISPR	0.00944871	0.0792024	0.119298	0.90798	0.99785	5	5
ADGRF1	ALL	CRISPR	-0.0312157	0.0676839	-0.461198	0.656937	0.974662	5	5
ADGRF3	ALL	CRISPR	0.164374	0.0370584	4.43554	0.00218085	0.899251	5	5
ADGRF4	ALL	CRISPR	-0.0164829	0.0626337	-0.263163	0.799076	0.988093	5	5
ADGRF5	ALL	CRISPR	0.032129	0.0402866	0.797509	0.448177	0.95408	5	5
ADGRG1	ALL	CRISPR	0.111776	0.0383508	2.91456	0.0194526	0.899251	5	5
ADGRG2	ALL	CRISPR	0.0583296	0.0731371	0.797538	0.45134	0.95408	5	4
ADGRG3	ALL	CRISPR	0.00146436	0.0686857	0.0213197	0.983513	0.998523	5	5
ADGRG4	ALL	CRISPR	0.0719069	0.058966	1.21946	0.262159	0.931413	5	4
ADGRG5	ALL	CRISPR	0.0239469	0.068471	0.349737	0.735564	0.982904	5	5
ADGRG6	ALL	CRISPR	0.042884	0.0569818	0.752592	0.473256	0.95778	5	5
ADGRG7	ALL	CRISPR	-0.0438749	0.0694938	-0.631349	0.545425	0.964419	5	5
ADGRL1	ALL	CRISPR	-0.0140865	0.0606137	-0.232398	0.822064	0.989336	5	5
ADGRL2	ALL	CRISPR	0.0488271	0.0510558	0.956348	0.366899	0.947374	5	5
ADGRL3	ALL	CRISPR	-0.0497116	0.0337986	-1.47082	0.179546	0.911185	5	5
ADGRL4	ALL	CRISPR	-0.0194266	0.0505806	-0.384072	0.710932	0.981933	5	5
ADGRV1	ALL	CRISPR	0.012587	0.0688982	0.18269	0.859586	0.994676	5	5
ADH1A	ALL	CRISPR	-0.019331	0.0615725	-0.313955	0.761586	0.983847	5	5
ADH1B	ALL	CRISPR	-0.0640005	0.115295	-0.555105	0.594	0.967932	5	5
ADH4	ALL	CRISPR	-0.0339454	0.0711034	-0.47741	0.645841	0.974472	5	5
ADH5	ALL	CRISPR	-0.0217239	0.0587124	-0.370006	0.720981	0.981933	5	5
ADH6	ALL	CRISPR	-0.0772635	0.0660821	-1.1692	0.275976	0.933918	5	5
ADH7	ALL	CRISPR	-0.124781	0.0320394	-3.89462	0.00457927	0.899251	5	5
ADHFE1	ALL	CRISPR	0.00893872	0.027552	0.32443	0.753933	0.983485	5	5
ADI1	ALL	CRISPR	-0.0138459	0.115857	-0.119509	0.907819	0.99785	5	5
ADIG	ALL	CRISPR	-0.0604481	0.112268	-0.538424	0.604937	0.969831	5	5
ADIPOQ	ALL	CRISPR	0.0602299	0.100624	0.598562	0.566023	0.964799	5	5
ADIPOR1	ALL	CRISPR	0.0177984	0.0980922	0.181446	0.86053	0.994676	5	5
ADIPOR2	ALL	CRISPR	0.231261	0.146107	1.58282	0.15212	0.90745	5	5
ADIRF	ALL	CRISPR	0.0620458	0.103272	0.600798	0.564604	0.964799	5	5
ADK	ALL	CRISPR	0.0289155	0.0707147	0.408903	0.693338	0.979692	5	5
ADM	ALL	CRISPR	-0.207044	0.0661421	-3.13028	0.0140093	0.899251	5	5
ADM2	ALL	CRISPR	0.0383252	0.0935552	0.409653	0.69281	0.979692	5	5
ADM5	ALL	CRISPR	-0.127716	0.0787187	-1.62244	0.143367	0.90745	5	5
ADNP	ALL	CRISPR	-0.118759	0.0817362	-1.45296	0.184305	0.913661	5	5
ADNP2	ALL	CRISPR	-0.126418	0.0902912	-1.40011	0.199046	0.917943	5	5
ADO	ALL	CRISPR	0.0748466	0.0645399	1.15969	0.279612	0.933961	5	5
ADORA1	ALL	CRISPR	-0.0183435	0.0671229	-0.273281	0.791559	0.988093	5	5
ADORA2A	ALL	CRISPR	-0.0507162	0.0814255	-0.622854	0.550718	0.964799	5	5
ADORA2B	ALL	CRISPR	-0.0378703	0.062423	-0.606672	0.560886	0.964799	5	5
ADPGK	ALL	CRISPR	-0.075732	0.0592778	-1.27758	0.237224	0.929844	5	5
ADPRH	ALL	CRISPR	-0.0523826	0.0898619	-0.582924	0.576003	0.965384	5	5
ADPRHL1	ALL	CRISPR	0.00836715	0.130057	0.0643345	0.950282	0.99785	5	5
ADPRHL2	ALL	CRISPR	-0.0606209	0.0880297	-0.688641	0.510522	0.95947	5	5
ADPRM	ALL	CRISPR	0.0241582	0.0819261	0.294878	0.775594	0.986917	5	5
ADRA1A	ALL	CRISPR	-0.204998	0.0806867	-2.54066	0.0346751	0.899251	5	5
ADRA1B	ALL	CRISPR	-0.00632451	0.0484857	-0.130441	0.899438	0.997736	5	5
ADRA1D	ALL	CRISPR	-0.114464	0.110826	-1.03282	0.331897	0.942748	5	5
ADRA2A	ALL	CRISPR	-0.00185512	0.088091	-0.0210591	0.983714	0.998523	5	5
ADRA2B	ALL	CRISPR	0.0717152	0.0901194	0.79578	0.449126	0.95408	5	5
ADRA2C	ALL	CRISPR	0.0893447	0.0598617	1.49252	0.173909	0.907851	5	5
ADRB1	ALL	CRISPR	0.00171721	0.0694552	0.0247241	0.980881	0.998523	5	5
ADRB2	ALL	CRISPR	-0.00528829	0.0721191	-0.0733271	0.943346	0.99785	5	5
ADRB3	ALL	CRISPR	0.0374923	0.0647345	0.57917	0.578413	0.965384	5	5
ADRM1	ALL	CRISPR	0.0712509	0.121069	0.588513	0.572424	0.964799	5	5
ADSL	ALL	CRISPR	-0.342964	0.215331	-1.59273	0.149886	0.90745	5	5
ADSS	ALL	CRISPR	-0.0937281	0.134344	-0.697673	0.505149	0.958841	5	5
ADSSL1	ALL	CRISPR	0.0400322	0.0587658	0.681217	0.514965	0.961309	5	5
ADTRP	ALL	CRISPR	-0.173103	0.0889172	-1.94679	0.0874249	0.899605	5	5
AEBP1	ALL	CRISPR	0.159923	0.0869373	1.83953	0.10312	0.90745	5	5
AEBP2	ALL	CRISPR	-0.0463101	0.073163	-0.632971	0.544417	0.964414	5	5
AEN	ALL	CRISPR	0.0795706	0.0463013	1.71854	0.12402	0.90745	5	5
AES	ALL	CRISPR	0.15834	0.0832597	1.90176	0.0937131	0.9023	5	5
AFAP1	ALL	CRISPR	0.00273846	0.0489192	0.0559792	0.956731	0.99785	5	5
AFAP1L1	ALL	CRISPR	0.0395361	0.0701594	0.563518	0.588525	0.967932	5	5
AFAP1L2	ALL	CRISPR	-0.0911646	0.0633941	-1.43806	0.188361	0.913921	5	5
AFDN	ALL	CRISPR	0.025171	0.0499305	0.504119	0.627765	0.972739	5	5
AFF1	ALL	CRISPR	0.0537208	0.10107	0.531521	0.609495	0.96984	5	5
AFF2	ALL	CRISPR	-0.120236	0.0765268	-1.57117	0.160138	0.90745	5	4
AFF3	ALL	CRISPR	-0.0807357	0.0512029	-1.57678	0.153497	0.90745	5	5
AFF4	ALL	CRISPR	-0.199838	0.0721027	-2.77157	0.0242379	0.899251	5	5
AFG1L	ALL	CRISPR	0.0533752	0.0765929	0.696868	0.505627	0.958841	5	5
AFG3L2	ALL	CRISPR	-0.00508986	0.0741444	-0.0686479	0.946955	0.99785	5	5
AFM	ALL	CRISPR	-0.0599115	0.0605728	-0.989083	0.35159	0.943214	5	5
AFMID	ALL	CRISPR	0.0560574	0.0338455	1.65627	0.136258	0.90745	5	5
AFP	ALL	CRISPR	-0.0915835	0.0856993	-1.06866	0.316404	0.940013	5	5
AFTPH	ALL	CRISPR	0.112182	0.0711953	1.5757	0.153744	0.90745	5	5
AGA	ALL	CRISPR	0.0408962	0.0685855	0.59628	0.567473	0.964799	5	5
AGAP1	ALL	CRISPR	-0.0500057	0.0441046	-1.1338	0.289711	0.933961	5	5
AGAP2	ALL	CRISPR	-0.184016	0.0575201	-3.19915	0.0126284	0.899251	5	5
AGAP3	ALL	CRISPR	0.101114	0.0654918	1.54392	0.161185	0.90745	5	5
AGAP5	ALL	CRISPR	0.00843485	0.0779461	0.108214	0.916491	0.99785	5	5
AGAP6	ALL	CRISPR	-0.0750017	0.0662806	-1.13158	0.290589	0.933961	5	5
AGAP9	ALL	CRISPR	0.0555992	0.074868	0.742629	0.478942	0.95778	5	5
AGBL1	ALL	CRISPR	0.0252543	0.103023	0.245133	0.812524	0.988348	5	5
AGBL2	ALL	CRISPR	0.0490436	0.0646933	0.758093	0.470136	0.956023	5	5
AGBL3	ALL	CRISPR	0.0255889	0.0588395	0.434893	0.675134	0.977722	5	5
AGBL4	ALL	CRISPR	-0.0219991	0.101202	-0.217379	0.833355	0.991973	5	5
AGBL5	ALL	CRISPR	-0.106533	0.0843864	-1.26244	0.242347	0.929844	5	5
AGER	ALL	CRISPR	0.00173859	0.0641837	0.0270877	0.979053	0.998523	5	5
AGFG1	ALL	CRISPR	-0.00184679	0.169028	-0.010926	0.99155	0.999094	5	5
AGFG2	ALL	CRISPR	0.137764	0.0419085	3.28725	0.0110674	0.899251	5	5
AGGF1	ALL	CRISPR	0.101753	0.0930505	1.09352	0.305996	0.935303	5	5
AGK	ALL	CRISPR	0.0105705	0.0347559	0.304135	0.768785	0.985819	5	5
AGL	ALL	CRISPR	0.0602461	0.0639329	0.942333	0.373604	0.947571	5	5
AGMAT	ALL	CRISPR	0.0100998	0.0487956	0.206981	0.841196	0.993461	5	5
AGMO	ALL	CRISPR	0.0172847	0.0281771	0.613431	0.556626	0.964799	5	5
AGO1	ALL	CRISPR	-0.0314862	0.0757445	-0.41569	0.688563	0.978778	5	5
AGO2	ALL	CRISPR	0.0567173	0.0877225	0.646554	0.536025	0.963198	5	5
AGO3	ALL	CRISPR	0.0553122	0.101044	0.547408	0.599034	0.968394	5	5
AGO4	ALL	CRISPR	-0.0369972	0.0558245	-0.662742	0.526126	0.963198	5	5
AGPAT1	ALL	CRISPR	-0.0406457	0.109864	-0.369964	0.721012	0.981933	5	5
AGPAT2	ALL	CRISPR	0.133594	0.0628933	2.12413	0.0663968	0.899605	5	5
AGPAT3	ALL	CRISPR	0.115417	0.144401	0.799284	0.447205	0.953957	5	5
AGPAT4	ALL	CRISPR	0.0926652	0.0511509	1.81161	0.107626	0.90745	5	5
AGPAT5	ALL	CRISPR	0.0990359	0.0596106	1.66138	0.135214	0.90745	5	5
AGPS	ALL	CRISPR	0.128604	0.104473	1.23098	0.253292	0.929959	5	5
AGR2	ALL	CRISPR	0.0316481	0.0696232	0.454562	0.661505	0.974662	5	5
AGR3	ALL	CRISPR	-0.00364995	0.0485596	-0.0751644	0.94193	0.99785	5	5
AGRN	ALL	CRISPR	-0.0400883	0.03595	-1.11511	0.297177	0.933961	5	5
AGRP	ALL	CRISPR	0.0659368	0.138067	0.477571	0.645731	0.974472	5	5
AGT	ALL	CRISPR	0.00383785	0.0395127	0.0971296	0.925013	0.99785	5	5
AGTPBP1	ALL	CRISPR	0.0129095	0.0572449	0.225513	0.827235	0.990534	5	5
AGTR1	ALL	CRISPR	-0.0590767	0.0687485	-0.859317	0.415171	0.947633	5	5
AGTR2	ALL	CRISPR	-0.0505306	0.0386297	-1.30807	0.232163	0.926313	5	4
AGTRAP	ALL	CRISPR	0.0243906	0.0517698	0.471136	0.650123	0.974662	5	5
AGXT	ALL	CRISPR	0.0511521	0.0597126	0.856639	0.416565	0.948706	5	5
AGXT2	ALL	CRISPR	0.0117388	0.0730978	0.16059	0.876397	0.99706	5	5
AHCTF1	ALL	CRISPR	-0.0967348	0.100221	-0.965217	0.362703	0.947293	5	5
AHCY	ALL	CRISPR	-0.176729	0.146297	-1.20802	0.261537	0.930719	5	5
AHCYL1	ALL	CRISPR	0.0194408	0.203466	0.0955483	0.926229	0.99785	5	5
AHCYL2	ALL	CRISPR	-0.055531	0.0877855	-0.632576	0.544662	0.964414	5	5
AHDC1	ALL	CRISPR	-0.0802322	0.070468	-1.13856	0.28783	0.933961	5	5
AHI1	ALL	CRISPR	-0.0580044	0.0750923	-0.772442	0.462061	0.955684	5	5
AHNAK	ALL	CRISPR	-0.074109	0.0455531	-1.62687	0.142416	0.90745	5	5
AHNAK2	ALL	CRISPR	-0.128873	0.0659952	-1.95276	0.0866214	0.899605	5	5
AHR	ALL	CRISPR	-0.113204	0.12526	-0.903747	0.39253	0.947633	5	5
AHRR	ALL	CRISPR	0.0132073	0.046483	0.284133	0.783524	0.987733	5	5
AHSA1	ALL	CRISPR	-0.0617421	0.0385113	-1.60322	0.147554	0.90745	5	5
AHSG	ALL	CRISPR	0.197585	0.0737302	2.67983	0.0279333	0.899251	5	5
AHSP	ALL	CRISPR	-0.0101015	0.0777541	-0.129916	0.89984	0.997736	5	5
AICDA	ALL	CRISPR	-0.110475	0.112876	-0.978722	0.356383	0.945858	5	5
AIDA	ALL	CRISPR	-0.113137	0.107518	-1.05226	0.323423	0.940929	5	5
AIF1	ALL	CRISPR	0.08342	0.0748109	1.11508	0.29719	0.933961	5	5
AIF1L	ALL	CRISPR	0.136188	0.0748063	1.82055	0.106163	0.90745	5	5
AIFM1	ALL	CRISPR	0.126236	0.14321	0.881475	0.407307	0.947633	5	4
AIFM2	ALL	CRISPR	0.141781	0.0635128	2.23232	0.0560935	0.899605	5	5
AIFM3	ALL	CRISPR	0.165213	0.0764214	2.16186	0.0626074	0.899605	5	5
AIG1	ALL	CRISPR	-0.0755135	0.0246515	-3.06324	0.0155061	0.899251	5	5
AIM2	ALL	CRISPR	-0.0245966	0.0701948	-0.350405	0.735082	0.982745	5	5
AIMP1	ALL	CRISPR	0.0182225	0.084941	0.214532	0.8355	0.992854	5	5
AIMP2	ALL	CRISPR	0.0171486	0.0697931	0.245707	0.812095	0.988348	5	5
AIP	ALL	CRISPR	-0.0381993	0.0892568	-0.427971	0.679961	0.978605	5	5
AIPL1	ALL	CRISPR	-0.0259116	0.0694065	-0.373331	0.718601	0.981933	5	5
AIRE	ALL	CRISPR	0.0241719	0.0593446	0.407315	0.694458	0.979975	5	5
AJAP1	ALL	CRISPR	-0.079257	0.0710758	-1.1151	0.29718	0.933961	5	5
AJM1	ALL	CRISPR	0.00675181	0.0888626	0.0759803	0.9413	0.99785	5	5
AJUBA	ALL	CRISPR	0.10749	0.0754055	1.42549	0.191844	0.916779	5	5
AK1	ALL	CRISPR	0.0117702	0.0765295	0.153799	0.881577	0.997386	5	5
AK2	ALL	CRISPR	0.16647	0.1421	1.1715	0.275103	0.933817	5	5
AK3	ALL	CRISPR	0.0380862	0.0726867	0.523977	0.614497	0.96984	5	5
AK4	ALL	CRISPR	-0.062512	0.0658269	-0.949641	0.370097	0.947571	5	5
AK5	ALL	CRISPR	0.037954	0.11197	0.338967	0.743361	0.98334	5	5
AK6	ALL	CRISPR	-0.122572	0.147542	-0.830761	0.430203	0.951443	5	5
AK7	ALL	CRISPR	-0.0518149	0.0591135	-0.876533	0.40629	0.947633	5	5
AK8	ALL	CRISPR	0.153627	0.0434426	3.53631	0.00766099	0.899251	5	5
AK9	ALL	CRISPR	0.13953	0.0664005	2.10134	0.0687939	0.899605	5	5
AKAIN1	ALL	CRISPR	0.014068	0.0371302	0.378883	0.714633	0.981933	5	5
AKAP1	ALL	CRISPR	0.0367883	0.0917993	0.400747	0.699096	0.980665	5	5
AKAP10	ALL	CRISPR	0.057683	0.142443	0.404955	0.696123	0.980283	5	5
AKAP11	ALL	CRISPR	-0.0157042	0.0720104	-0.218083	0.832825	0.991781	5	5
AKAP12	ALL	CRISPR	0.111744	0.0468536	2.38496	0.0442021	0.899605	5	5
AKAP13	ALL	CRISPR	-0.0657298	0.0645482	-1.01831	0.338337	0.942748	5	5
AKAP14	ALL	CRISPR	0.0405438	0.0800247	0.506641	0.627971	0.972739	5	4
AKAP17A	ALL	CRISPR	-0.225049	0.111281	-2.02234	0.0828438	0.899605	5	4
AKAP2	ALL	CRISPR	0.0169513	0.0583381	0.29057	0.77877	0.987202	5	5
AKAP3	ALL	CRISPR	0.0579666	0.0856853	0.676506	0.517797	0.961525	5	5
AKAP4	ALL	CRISPR	0.0743089	0.0795867	0.933686	0.381545	0.947633	5	4
AKAP5	ALL	CRISPR	0.129275	0.0721675	1.79132	0.111016	0.90745	5	5
AKAP6	ALL	CRISPR	0.0432282	0.077725	0.556168	0.593307	0.967932	5	5
AKAP7	ALL	CRISPR	-0.0326562	0.0649093	-0.503105	0.628447	0.9728	5	5
AKAP8	ALL	CRISPR	-0.0750679	0.0487519	-1.53979	0.162175	0.907589	5	5
AKAP8L	ALL	CRISPR	0.0480971	0.0546976	0.879328	0.404861	0.947633	5	5
AKAP9	ALL	CRISPR	0.070001	0.111359	0.628608	0.54713	0.964799	5	5
AKIP1	ALL	CRISPR	0.0627378	0.0330898	1.89598	0.0945508	0.903848	5	5
AKIRIN1	ALL	CRISPR	0.095633	0.103074	0.927811	0.380646	0.947633	5	5
AKIRIN2	ALL	CRISPR	-0.0868752	0.10385	-0.836547	0.427127	0.951443	5	5
AKNA	ALL	CRISPR	0.0263692	0.104071	0.253376	0.806368	0.988173	5	5
AKNAD1	ALL	CRISPR	-0.0521118	0.0535549	-0.973055	0.359025	0.946703	5	5
AKR1A1	ALL	CRISPR	0.149827	0.102156	1.46665	0.180646	0.912359	5	5
AKR1B1	ALL	CRISPR	-0.0216852	0.0748932	-0.289548	0.779524	0.987202	5	5
AKR1B10	ALL	CRISPR	0.0495608	0.0982059	0.504662	0.627401	0.972713	5	5
AKR1B15	ALL	CRISPR	0.103964	0.0772993	1.34495	0.215523	0.922178	5	5
AKR1C1	ALL	CRISPR	-0.00894924	0.0744786	-0.120159	0.90732	0.99785	5	5
AKR1C2	ALL	CRISPR	-0.0421903	0.0523684	-0.805645	0.443733	0.953259	5	5
AKR1C3	ALL	CRISPR	-0.0107347	0.0929099	-0.115539	0.910866	0.99785	5	5
AKR1C4	ALL	CRISPR	0.126822	0.0700381	1.81076	0.107765	0.90745	5	5
AKR1D1	ALL	CRISPR	0.0172198	0.0956452	0.180038	0.861599	0.994686	5	5
AKR1E2	ALL	CRISPR	-0.101348	0.0748279	-1.35441	0.212616	0.922178	5	5
AKR7A2	ALL	CRISPR	-0.0134272	0.0477787	-0.281028	0.78582	0.988093	5	5
AKR7A3	ALL	CRISPR	0.0354811	0.0723937	0.490113	0.637212	0.973084	5	5
AKT1	ALL	CRISPR	-0.00706777	0.141491	-0.049952	0.961385	0.998046	5	5
AKT1S1	ALL	CRISPR	0.0883153	0.0766873	1.15163	0.282726	0.933961	5	5
AKT2	ALL	CRISPR	-0.128511	0.143287	-0.896875	0.395972	0.947633	5	5
AKT3	ALL	CRISPR	-0.0121032	0.0754768	-0.160357	0.876575	0.99706	5	5
AKTIP	ALL	CRISPR	0.0964031	0.0804922	1.19767	0.265324	0.932634	5	5
ALAD	ALL	CRISPR	0.316199	0.145864	2.16777	0.0620341	0.899605	5	5
ALAS1	ALL	CRISPR	0.227691	0.124403	1.83028	0.104593	0.90745	5	5
ALAS2	ALL	CRISPR	0.0546609	0.0548309	0.996899	0.352019	0.943214	5	4
ALB	ALL	CRISPR	-0.0513311	0.0527525	-0.973057	0.359024	0.946703	5	5
ALCAM	ALL	CRISPR	-0.108102	0.0700246	-1.54378	0.161219	0.90745	5	5
ALDH16A1	ALL	CRISPR	0.207983	0.0962765	2.16026	0.0627635	0.899605	5	5
ALDH18A1	ALL	CRISPR	-0.034956	0.0737026	-0.474285	0.647973	0.974472	5	5
ALDH1A1	ALL	CRISPR	0.00927124	0.0790404	0.117297	0.909516	0.99785	5	5
ALDH1A2	ALL	CRISPR	-0.0376332	0.0698349	-0.538888	0.604632	0.96982	5	5
ALDH1A3	ALL	CRISPR	-0.0117215	0.0847936	-0.138236	0.89347	0.99769	5	5
ALDH1B1	ALL	CRISPR	-0.00349887	0.0789401	-0.0443231	0.965733	0.998289	5	5
ALDH1L1	ALL	CRISPR	0.035831	0.0932553	0.384225	0.710823	0.981933	5	5
ALDH1L2	ALL	CRISPR	-0.0187486	0.0522748	-0.358655	0.729134	0.981933	5	5
ALDH2	ALL	CRISPR	0.0243651	0.036421	0.668986	0.522337	0.963198	5	5
ALDH3A1	ALL	CRISPR	0.12258	0.057786	2.12128	0.0666927	0.899605	5	5
ALDH3A2	ALL	CRISPR	-0.150108	0.0591538	-2.53758	0.0348418	0.899251	5	5
ALDH3B2	ALL	CRISPR	-0.0348755	0.0799958	-0.435966	0.674386	0.977722	5	5
ALDH4A1	ALL	CRISPR	0.120963	0.0683766	1.76907	0.114849	0.90745	5	5
ALDH5A1	ALL	CRISPR	0.0281651	0.0434312	0.648499	0.534829	0.963198	5	5
ALDH6A1	ALL	CRISPR	-0.0704129	0.0756024	-0.931358	0.378917	0.947633	5	5
ALDH7A1	ALL	CRISPR	0.0178278	0.118623	0.15029	0.884256	0.997574	5	5
ALDH8A1	ALL	CRISPR	0.026764	0.0819091	0.326752	0.75224	0.98334	5	5
ALDH9A1	ALL	CRISPR	-0.0482374	0.0638267	-0.755756	0.47146	0.957045	5	5
ALDOA	ALL	CRISPR	-0.17907	0.225526	-0.794012	0.450097	0.95408	5	5
ALDOB	ALL	CRISPR	0.137151	0.0610527	2.24644	0.0548712	0.899605	5	5
ALDOC	ALL	CRISPR	-0.0884356	0.0529099	-1.67144	0.133179	0.90745	5	5
ALG1	ALL	CRISPR	0.148089	0.0886425	1.67063	0.133341	0.90745	5	5
ALG10	ALL	CRISPR	0.107816	0.054934	1.96265	0.085308	0.899605	5	5
ALG10B	ALL	CRISPR	-0.00322082	0.0710956	-0.0453026	0.964977	0.998253	5	5
ALG11	ALL	CRISPR	0.119615	0.0790941	1.51231	0.168908	0.907589	5	5
ALG12	ALL	CRISPR	-0.095011	0.0556451	-1.70745	0.126123	0.90745	5	5
ALG13	ALL	CRISPR	0.0998008	0.102981	0.969121	0.36477	0.947349	5	4
ALG14	ALL	CRISPR	0.034259	0.072447	0.472884	0.648929	0.974662	5	5
ALG1L	ALL	CRISPR	0.000292791	0.107984	0.00271144	0.997903	0.999834	5	5
ALG2	ALL	CRISPR	0.259558	0.112125	2.3149	0.0493103	0.899605	5	5
ALG3	ALL	CRISPR	-0.118687	0.0851219	-1.39432	0.200724	0.917943	5	5
ALG5	ALL	CRISPR	0.0379561	0.0948525	0.400159	0.699512	0.980665	5	5
ALG6	ALL	CRISPR	-0.0187768	0.103775	-0.180938	0.860916	0.994676	5	5
ALG8	ALL	CRISPR	0.00940816	0.0774291	0.121507	0.906286	0.99785	5	5
ALG9	ALL	CRISPR	-0.201526	0.113832	-1.77038	0.11462	0.90745	5	5
ALK	ALL	CRISPR	0.0647547	0.0499156	1.29728	0.230692	0.926313	5	5
ALKAL1	ALL	CRISPR	-0.0557748	0.0739058	-0.754675	0.472073	0.957675	5	5
ALKAL2	ALL	CRISPR	0.0235048	0.111645	0.210531	0.838517	0.992854	5	5
ALKBH1	ALL	CRISPR	-0.0464241	0.0693584	-0.669337	0.522125	0.963198	5	5
ALKBH2	ALL	CRISPR	-0.0347545	0.0784486	-0.443023	0.669485	0.976225	5	5
ALKBH3	ALL	CRISPR	0.0171688	0.0600069	0.286113	0.78206	0.987364	5	5
ALKBH4	ALL	CRISPR	0.0749456	0.136616	0.548585	0.598262	0.968194	5	5
ALKBH5	ALL	CRISPR	0.0358328	0.0316878	1.13081	0.290894	0.933961	5	5
ALKBH6	ALL	CRISPR	0.033246	0.0977079	0.340259	0.742424	0.98334	5	5
ALKBH7	ALL	CRISPR	0.12626	0.099986	1.26278	0.242232	0.929844	5	5
ALKBH8	ALL	CRISPR	-0.0245761	0.102257	-0.240336	0.816114	0.98858	5	5
ALLC	ALL	CRISPR	-0.105813	0.110268	-0.959601	0.365356	0.947349	5	5
ALMS1	ALL	CRISPR	-0.047772	0.0379747	-1.258	0.243868	0.929849	5	5
ALOX12	ALL	CRISPR	0.0212876	0.0925979	0.229893	0.823944	0.989348	5	5
ALOX12B	ALL	CRISPR	0.00383634	0.0632055	0.0606963	0.95309	0.99785	5	5
ALOX15	ALL	CRISPR	-0.0253574	0.0629217	-0.403	0.697504	0.980665	5	5
ALOX15B	ALL	CRISPR	-0.0572085	0.0505162	-1.13248	0.290232	0.933961	5	5
ALOX5	ALL	CRISPR	-0.0188819	0.0996803	-0.189425	0.854477	0.994293	5	5
ALOX5AP	ALL	CRISPR	-0.126281	0.0782728	-1.61334	0.145334	0.90745	5	5
ALOXE3	ALL	CRISPR	-0.0294168	0.0919293	-0.319994	0.75717	0.983847	5	5
ALPG	ALL	CRISPR	0.0380526	0.0760948	0.500069	0.63049	0.972953	5	5
ALPI	ALL	CRISPR	0.0177062	0.0921697	0.192104	0.852447	0.994293	5	5
ALPK1	ALL	CRISPR	0.0244574	0.0398219	0.614169	0.556162	0.964799	5	5
ALPK2	ALL	CRISPR	-0.0579354	0.106453	-0.544233	0.601116	0.968661	5	5
ALPK3	ALL	CRISPR	0.092288	0.0667682	1.38221	0.204269	0.918209	5	5
ALPL	ALL	CRISPR	0.0903963	0.0507601	1.78085	0.112804	0.90745	5	5
ALPP	ALL	CRISPR	-0.00104703	0.121885	-0.00859034	0.993356	0.999313	5	5
ALS2	ALL	CRISPR	0.0257894	0.0315031	0.81863	0.436702	0.951443	5	5
ALS2CL	ALL	CRISPR	-0.00403718	0.0776206	-0.0520118	0.959795	0.998046	5	5
ALS2CR12	ALL	CRISPR	0.201912	0.0733772	2.7517	0.024993	0.899251	5	5
ALX1	ALL	CRISPR	0.152372	0.0612557	2.48748	0.0376701	0.899251	5	5
ALX3	ALL	CRISPR	-0.0388713	0.139502	-0.278644	0.787585	0.988093	5	5
ALX4	ALL	CRISPR	0.0690715	0.0717357	0.962862	0.363814	0.947349	5	5
ALYREF	ALL	CRISPR	0.172697	0.095188	1.81427	0.107187	0.90745	5	5
AMACR	ALL	CRISPR	-0.0356855	0.0842513	-0.42356	0.683045	0.978778	5	5
AMBN	ALL	CRISPR	-0.060599	0.0664127	-0.912461	0.388196	0.947633	5	5
AMBP	ALL	CRISPR	0.0559057	0.0547989	1.0202	0.337492	0.942748	5	5
AMBRA1	ALL	CRISPR	0.29889	0.313349	0.953856	0.368085	0.947571	5	5
AMD1	ALL	CRISPR	-0.0157757	0.201929	-0.0781249	0.939647	0.99785	5	5
AMDHD1	ALL	CRISPR	0.0421666	0.0560064	0.752888	0.473088	0.95778	5	5
AMDHD2	ALL	CRISPR	0.115382	0.0596657	1.93382	0.0891938	0.899605	5	5
AMELX	ALL	CRISPR	-0.0390075	0.0470514	-0.829041	0.434436	0.951443	5	4
AMER1	ALL	CRISPR	-0.0106193	0.0812992	-0.13062	0.89975	0.997736	5	4
AMER2	ALL	CRISPR	0.0509522	0.107115	0.475676	0.647023	0.974472	5	5
AMER3	ALL	CRISPR	0.0654978	0.0737957	0.887555	0.400676	0.947633	5	5
AMFR	ALL	CRISPR	0.153132	0.0677379	2.26066	0.0536671	0.899605	5	5
AMH	ALL	CRISPR	0.0593407	0.0597355	0.993391	0.349612	0.943214	5	5
AMHR2	ALL	CRISPR	-0.132168	0.0726855	-1.81836	0.10652	0.90745	5	5
AMIGO1	ALL	CRISPR	0.0668714	0.068662	0.973922	0.358619	0.946703	5	5
AMIGO2	ALL	CRISPR	-0.0493576	0.0998852	-0.494143	0.634486	0.972953	5	5
AMIGO3	ALL	CRISPR	0.0100698	0.0428324	0.235098	0.820039	0.989039	5	5
AMMECR1	ALL	CRISPR	0.222634	0.0704822	3.15872	0.0159567	0.899251	5	4
AMMECR1L	ALL	CRISPR	-0.0655684	0.0742705	-0.882833	0.403074	0.947633	5	5
AMN	ALL	CRISPR	-0.0483301	0.0854063	-0.565885	0.586989	0.967625	5	5
AMN1	ALL	CRISPR	-0.0649087	0.0581288	-1.11663	0.296563	0.933961	5	5
AMOT	ALL	CRISPR	0.194576	0.0668978	2.90856	0.0227071	0.899251	5	4
AMOTL1	ALL	CRISPR	-0.00175872	0.0922095	-0.0190731	0.98525	0.998523	5	5
AMOTL2	ALL	CRISPR	-0.107543	0.0505807	-2.12617	0.066186	0.899605	5	5
AMPD1	ALL	CRISPR	0.00386352	0.110726	0.0348927	0.97302	0.998523	5	5
AMPD2	ALL	CRISPR	-0.071437	0.106747	-0.669215	0.522198	0.963198	5	5
AMPD3	ALL	CRISPR	0.00123778	0.0591682	0.0209196	0.983822	0.998523	5	5
AMPH	ALL	CRISPR	-0.0518667	0.0825412	-0.628373	0.547276	0.964799	5	5
AMT	ALL	CRISPR	0.0360165	0.0449123	0.80193	0.445758	0.953602	5	5
AMTN	ALL	CRISPR	0.022272	0.0595694	0.373883	0.718206	0.981933	5	5
AMY2A	ALL	CRISPR	-0.0199436	0.087229	-0.228635	0.824889	0.989615	5	5
AMY2B	ALL	CRISPR	0.0654693	0.0476467	1.37406	0.206688	0.920285	5	5
AMZ1	ALL	CRISPR	-0.121207	0.0570196	-2.12571	0.0662342	0.899605	5	5
AMZ2	ALL	CRISPR	0.0701402	0.0833913	0.841097	0.424719	0.950955	5	5
ANAPC1	ALL	CRISPR	-0.0285267	0.108062	-0.263984	0.798465	0.988093	5	5
ANAPC10	ALL	CRISPR	0.0466104	0.11056	0.421586	0.684427	0.978778	5	5
ANAPC11	ALL	CRISPR	-0.0167465	0.0455267	-0.367839	0.722535	0.981933	5	5
ANAPC13	ALL	CRISPR	0.049545	0.0773691	0.640371	0.539835	0.964414	5	5
ANAPC15	ALL	CRISPR	0.314925	0.211239	1.49085	0.174338	0.907851	5	5
ANAPC16	ALL	CRISPR	-0.106431	0.0542752	-1.96095	0.0855322	0.899605	5	5
ANAPC2	ALL	CRISPR	-0.167783	0.135426	-1.23893	0.250487	0.929959	5	5
ANAPC4	ALL	CRISPR	0.0230691	0.125562	0.183727	0.858799	0.994604	5	5
ANAPC5	ALL	CRISPR	0.0645786	0.138042	0.467819	0.652394	0.974662	5	5
ANAPC7	ALL	CRISPR	0.0565396	0.0728434	0.77618	0.459972	0.954428	5	5
ANG	ALL	CRISPR	-0.021486	0.0867726	-0.247612	0.810671	0.988348	5	5
ANGEL1	ALL	CRISPR	-0.00593418	0.0602319	-0.0985221	0.923942	0.99785	5	5
ANGEL2	ALL	CRISPR	0.0232195	0.0449101	0.517021	0.619128	0.96984	5	5
ANGPT1	ALL	CRISPR	0.089014	0.0699785	1.27202	0.239094	0.929844	5	5
ANGPT2	ALL	CRISPR	0.0923062	0.0383035	2.40986	0.0425172	0.899605	5	5
ANGPT4	ALL	CRISPR	-0.109221	0.0813571	-1.34249	0.216283	0.922178	5	5
ANGPTL1	ALL	CRISPR	0.0420599	0.0686414	0.612748	0.557056	0.964799	5	5
ANGPTL2	ALL	CRISPR	-0.0288042	0.0793411	-0.363042	0.725979	0.981933	5	5
ANGPTL3	ALL	CRISPR	-0.0360593	0.059631	-0.604707	0.562128	0.964799	5	5
ANGPTL4	ALL	CRISPR	0.0846142	0.138697	0.610063	0.558747	0.964799	5	5
ANGPTL5	ALL	CRISPR	0.0285206	0.0496838	0.574042	0.581715	0.965918	5	5
ANGPTL6	ALL	CRISPR	0.091361	0.0640591	1.4262	0.191646	0.916779	5	5
ANGPTL7	ALL	CRISPR	0.0910534	0.0590676	1.54151	0.161762	0.90745	5	5
ANGPTL8	ALL	CRISPR	0.103695	0.0609949	1.70007	0.12754	0.90745	5	5
ANHX	ALL	CRISPR	-0.0527339	0.0636543	-0.828442	0.43144	0.951443	5	5
ANK1	ALL	CRISPR	0.000564321	0.0444004	0.0127098	0.990171	0.999094	5	5
ANK2	ALL	CRISPR	-0.00958131	0.042624	-0.224787	0.827781	0.990816	5	5
ANK3	ALL	CRISPR	0.005362	0.0685683	0.0781994	0.93959	0.99785	5	5
ANKAR	ALL	CRISPR	-0.0249295	0.0484256	-0.5148	0.62061	0.97019	5	5
ANKDD1A	ALL	CRISPR	0.0223829	0.0777135	0.288018	0.780654	0.987202	5	5
ANKDD1B	ALL	CRISPR	0.0343554	0.0496269	0.692275	0.508357	0.959429	5	5
ANKEF1	ALL	CRISPR	0.0305177	0.0666346	0.457987	0.659145	0.974662	5	5
ANKFN1	ALL	CRISPR	-0.0992479	0.0659214	-1.50555	0.170601	0.907851	5	5
ANKFY1	ALL	CRISPR	0.0962582	0.0807054	1.19271	0.267155	0.932736	5	5
ANKH	ALL	CRISPR	-0.23011	0.1672	-1.37625	0.206034	0.920145	5	5
ANKHD1	ALL	CRISPR	0.0616759	0.0782569	0.788121	0.453344	0.954375	5	5
ANKIB1	ALL	CRISPR	0.049984	0.0864456	0.578213	0.579029	0.965384	5	5
ANKK1	ALL	CRISPR	0.0233872	0.0290924	0.803895	0.444686	0.95341	5	5
ANKLE1	ALL	CRISPR	0.131912	0.089583	1.47251	0.179101	0.910861	5	5
ANKLE2	ALL	CRISPR	-0.00978101	0.0587795	-0.166402	0.87197	0.99706	5	5
ANKMY1	ALL	CRISPR	0.0486762	0.0433269	1.12346	0.293821	0.933961	5	5
ANKMY2	ALL	CRISPR	0.0267111	0.0676259	0.394984	0.703177	0.981274	5	5
ANKRA2	ALL	CRISPR	0.0729503	0.0973079	0.749685	0.474911	0.95778	5	5
ANKRD1	ALL	CRISPR	-0.0349076	0.0878467	-0.397369	0.701487	0.98116	5	5
ANKRD10	ALL	CRISPR	0.0330007	0.063269	0.521594	0.616081	0.96984	5	5
ANKRD11	ALL	CRISPR	-0.0424083	0.0489837	-0.865762	0.411831	0.947633	5	5
ANKRD12	ALL	CRISPR	-0.0142193	0.0520456	-0.273209	0.791613	0.988093	5	5
ANKRD13A	ALL	CRISPR	0.142225	0.0517525	2.74818	0.0251294	0.899251	5	5
ANKRD13B	ALL	CRISPR	0.0513055	0.0584277	0.878104	0.405487	0.947633	5	5
ANKRD13C	ALL	CRISPR	0.0677813	0.0908117	0.746395	0.476788	0.95778	5	5
ANKRD13D	ALL	CRISPR	0.0472872	0.084063	0.562521	0.589172	0.967932	5	5
ANKRD16	ALL	CRISPR	-0.00354586	0.073723	-0.048097	0.962818	0.998046	5	5
ANKRD17	ALL	CRISPR	0.0140113	0.0727168	0.192683	0.852009	0.994293	5	5
ANKRD18A	ALL	CRISPR	-0.113803	0.0830372	-1.37051	0.207749	0.920618	5	5
ANKRD2	ALL	CRISPR	-0.0316625	0.0649394	-0.48757	0.638934	0.973201	5	5
ANKRD22	ALL	CRISPR	0.108589	0.0454537	2.389	0.0439243	0.899605	5	5
ANKRD23	ALL	CRISPR	-0.0235446	0.0781241	-0.301374	0.770814	0.986018	5	5
ANKRD24	ALL	CRISPR	0.0736251	0.0992922	0.7415	0.47959	0.95778	5	5
ANKRD26	ALL	CRISPR	0.0302176	0.109856	0.275067	0.790236	0.988093	5	5
ANKRD27	ALL	CRISPR	-0.0997657	0.0972792	-1.02556	0.335106	0.942748	5	5
ANKRD28	ALL	CRISPR	-0.0215072	0.0275259	-0.781344	0.457097	0.954375	5	5
ANKRD29	ALL	CRISPR	0.0159745	0.062313	0.256358	0.804144	0.988093	5	5
ANKRD30A	ALL	CRISPR	0.0528067	0.0639321	0.825982	0.432755	0.951443	5	5
ANKRD30B	ALL	CRISPR	0.0199242	0.107502	0.185338	0.857577	0.994293	5	5
ANKRD31	ALL	CRISPR	-0.0355574	0.0831355	-0.427705	0.680146	0.978605	5	5
ANKRD33	ALL	CRISPR	-0.108499	0.0817583	-1.32707	0.22111	0.922343	5	5
ANKRD33B	ALL	CRISPR	0.111025	0.0814772	1.36265	0.210113	0.920907	5	5
ANKRD34A	ALL	CRISPR	-0.0610588	0.0758918	-0.804551	0.444329	0.953355	5	5
ANKRD34B	ALL	CRISPR	0.0442173	0.0617577	0.71598	0.494369	0.95778	5	5
ANKRD34C	ALL	CRISPR	0.165135	0.0786146	2.10056	0.0688775	0.899605	5	5
ANKRD35	ALL	CRISPR	-0.0163281	0.0612282	-0.266676	0.796464	0.988093	5	5
ANKRD36B	ALL	CRISPR	-0.184961	0.113787	-1.6255	0.142709	0.90745	5	5
ANKRD37	ALL	CRISPR	0.0445746	0.0430479	1.03547	0.330735	0.942349	5	5
ANKRD39	ALL	CRISPR	0.0927302	0.0958711	0.967238	0.361752	0.947029	5	5
ANKRD40	ALL	CRISPR	0.0707518	0.0627982	1.12665	0.292547	0.933961	5	5
ANKRD42	ALL	CRISPR	0.0533335	0.0694402	0.76805	0.464522	0.956023	5	5
ANKRD44	ALL	CRISPR	0.0264491	0.0614337	0.430531	0.678173	0.978605	5	5
ANKRD45	ALL	CRISPR	0.0297049	0.0557608	0.532719	0.608703	0.96984	5	5
ANKRD46	ALL	CRISPR	-0.125442	0.0650615	-1.92805	0.0899905	0.899605	5	5
ANKRD49	ALL	CRISPR	-0.028865	0.16885	-0.17095	0.868508	0.99554	5	5
ANKRD50	ALL	CRISPR	0.115189	0.0690065	1.66925	0.133619	0.90745	5	5
ANKRD52	ALL	CRISPR	0.0354454	0.0841722	0.421106	0.684763	0.978778	5	5
ANKRD53	ALL	CRISPR	0.051175	0.112297	0.455709	0.660714	0.974662	5	5
ANKRD54	ALL	CRISPR	0.145951	0.08268	1.76526	0.115518	0.90745	5	5
ANKRD55	ALL	CRISPR	0.050536	0.028934	1.74659	0.118847	0.90745	5	5
ANKRD6	ALL	CRISPR	-0.100307	0.0574015	-1.74747	0.118689	0.90745	5	5
ANKRD61	ALL	CRISPR	-0.00261366	0.0953173	-0.0274206	0.978796	0.998523	5	5
ANKRD62	ALL	CRISPR	-0.0237468	0.0788673	-0.301099	0.771017	0.986018	5	5
ANKRD65	ALL	CRISPR	0.0362826	0.0952643	0.380863	0.71322	0.981933	5	5
ANKRD66	ALL	CRISPR	-0.0228426	0.0529907	-0.431068	0.677799	0.978605	5	5
ANKRD7	ALL	CRISPR	0.0976387	0.0642627	1.51937	0.167155	0.907589	5	5
ANKRD9	ALL	CRISPR	0.105416	0.10813	0.974899	0.358164	0.946703	5	5
ANKS1A	ALL	CRISPR	0.0759121	0.0583809	1.30029	0.229709	0.926313	5	5
ANKS1B	ALL	CRISPR	-0.0472816	0.0525145	-0.900352	0.394228	0.947633	5	5
ANKS3	ALL	CRISPR	-0.000766136	0.0845643	-0.0090598	0.992993	0.99928	5	5
ANKS4B	ALL	CRISPR	0.0184021	0.0528548	0.348162	0.736702	0.983086	5	5
ANKS6	ALL	CRISPR	0.0269065	0.11093	0.242554	0.814453	0.988348	5	5
ANKZF1	ALL	CRISPR	0.00809544	0.0690638	0.117217	0.909578	0.99785	5	5
ANLN	ALL	CRISPR	0.213947	0.183925	1.16323	0.278256	0.933961	5	5
ANO1	ALL	CRISPR	-0.0451825	0.0640995	-0.704881	0.500887	0.958148	5	5
ANO10	ALL	CRISPR	0.00488582	0.068275	0.0715609	0.944708	0.99785	5	5
ANO2	ALL	CRISPR	-0.0257324	0.0604198	-0.425894	0.681412	0.978722	5	5
ANO3	ALL	CRISPR	-0.0539699	0.0616851	-0.874925	0.407114	0.947633	5	5
ANO4	ALL	CRISPR	-0.0708249	0.0637353	-1.11124	0.298745	0.933961	5	5
ANO5	ALL	CRISPR	0.00164826	0.100476	0.0164045	0.987313	0.999005	5	5
ANO6	ALL	CRISPR	-0.0184145	0.0744009	-0.247504	0.810752	0.988348	5	5
ANO7	ALL	CRISPR	0.0423321	0.104931	0.403426	0.697202	0.980665	5	5
ANO8	ALL	CRISPR	-0.0968916	0.0609573	-1.5895	0.150611	0.90745	5	5
ANO9	ALL	CRISPR	-0.0191936	0.0621308	-0.308923	0.765272	0.984567	5	5
ANOS1	ALL	CRISPR	0.0142455	0.0581964	0.244783	0.813645	0.988348	5	4
ANP32A	ALL	CRISPR	0.244999	0.107388	2.28144	0.0519544	0.899605	5	5
ANP32B	ALL	CRISPR	0.0586138	0.099732	0.587713	0.572936	0.964858	5	5
ANP32D	ALL	CRISPR	0.0659583	0.0636862	1.03568	0.330642	0.942349	5	5
ANP32E	ALL	CRISPR	0.0148364	0.0871818	0.170178	0.869095	0.995551	5	5
ANPEP	ALL	CRISPR	0.054749	0.0658601	0.831293	0.42992	0.951443	5	5
ANTXR1	ALL	CRISPR	-0.0015125	0.0655323	-0.0230802	0.982152	0.998523	5	5
ANTXR2	ALL	CRISPR	-0.0762141	0.0391723	-1.94561	0.0875841	0.899605	5	5
ANTXRL	ALL	CRISPR	-0.0762181	0.100199	-0.760666	0.468681	0.956023	5	5
ANXA1	ALL	CRISPR	-0.0660857	0.0888484	-0.743804	0.47827	0.95778	5	5
ANXA10	ALL	CRISPR	-0.0571561	0.108092	-0.528773	0.611315	0.96984	5	5
ANXA11	ALL	CRISPR	0.0448162	0.0561304	0.79843	0.447672	0.95408	5	5
ANXA13	ALL	CRISPR	-0.0520088	0.0546706	-0.951312	0.369298	0.947571	5	5
ANXA2	ALL	CRISPR	0.0744374	0.0674355	1.10383	0.301759	0.934329	5	5
ANXA2R	ALL	CRISPR	0.0679874	0.0386933	1.75709	0.116965	0.90745	5	5
ANXA3	ALL	CRISPR	-0.027396	0.077746	-0.352378	0.733658	0.982101	5	5
ANXA4	ALL	CRISPR	-0.0222379	0.0579037	-0.384051	0.710947	0.981933	5	5
ANXA5	ALL	CRISPR	-0.117029	0.0808842	-1.44687	0.185952	0.913921	5	5
ANXA6	ALL	CRISPR	0.00370749	0.105722	0.0350681	0.972885	0.998523	5	5
ANXA7	ALL	CRISPR	0.0237097	0.0701094	0.338182	0.74393	0.98334	5	5
ANXA8	ALL	CRISPR	-0.0903746	0.0449991	-2.00836	0.0794795	0.899605	5	5
ANXA8L1	ALL	CRISPR	-0.00161234	0.0740866	-0.0217629	0.98317	0.998523	5	5
ANXA9	ALL	CRISPR	-0.0344875	0.0687145	-0.501895	0.62926	0.972839	5	5
AOAH	ALL	CRISPR	-0.0358102	0.107991	-0.331602	0.74871	0.98334	5	5
AOC1	ALL	CRISPR	-0.0548085	0.0661331	-0.828761	0.43127	0.951443	5	5
AOC2	ALL	CRISPR	0.0771516	0.0690537	1.11727	0.296307	0.933961	5	5
AOC3	ALL	CRISPR	0.0222146	0.06221	0.357091	0.73026	0.981933	5	5
AOX1	ALL	CRISPR	0.00168459	0.0230556	0.0730665	0.943547	0.99785	5	5
AP1AR	ALL	CRISPR	-0.0714588	0.0657954	-1.08608	0.309084	0.936391	5	5
AP1B1	ALL	CRISPR	0.0423679	0.0588868	0.719481	0.492324	0.95778	5	5
AP1G1	ALL	CRISPR	0.0320618	0.101199	0.31682	0.75949	0.983847	5	5
AP1G2	ALL	CRISPR	-0.118448	0.122446	-0.967342	0.361703	0.947029	5	5
AP1M1	ALL	CRISPR	0.211383	0.140305	1.50659	0.170339	0.907851	5	5
AP1M2	ALL	CRISPR	0.102249	0.0953443	1.07242	0.314812	0.939834	5	5
AP1S1	ALL	CRISPR	0.0981995	0.103928	0.944878	0.37238	0.947571	5	5
AP1S2	ALL	CRISPR	0.0810803	0.0687362	1.17959	0.276696	0.933918	5	4
AP1S3	ALL	CRISPR	-0.0622285	0.0604869	-1.02879	0.333675	0.942748	5	5
AP2A1	ALL	CRISPR	0.0379689	0.112898	0.336311	0.745288	0.98334	5	5
AP2A2	ALL	CRISPR	-0.0534446	0.0725329	-0.736833	0.482271	0.95778	5	5
AP2B1	ALL	CRISPR	-0.136415	0.121317	-1.12445	0.293426	0.933961	5	5
AP2M1	ALL	CRISPR	0.179059	0.164416	1.08906	0.307843	0.936187	5	5
AP2S1	ALL	CRISPR	-0.183772	0.158904	-1.1565	0.280843	0.933961	5	5
AP3B1	ALL	CRISPR	-0.027944	0.109801	-0.254496	0.805532	0.988093	5	5
AP3B2	ALL	CRISPR	0.0182374	0.0806729	0.226067	0.826818	0.990534	5	5
AP3D1	ALL	CRISPR	-0.0546407	0.0970676	-0.562913	0.588917	0.967932	5	5
AP3M1	ALL	CRISPR	-0.00551683	0.0896292	-0.0615517	0.95243	0.99785	5	5
AP3M2	ALL	CRISPR	0.0792616	0.0602416	1.31573	0.224717	0.922343	5	5
AP3S1	ALL	CRISPR	0.133328	0.0575025	2.31865	0.0490229	0.899605	5	5
AP3S2	ALL	CRISPR	-0.0164486	0.0585356	-0.281001	0.78584	0.988093	5	5
AP4B1	ALL	CRISPR	-0.0718631	0.111006	-0.647383	0.535515	0.963198	5	5
AP4E1	ALL	CRISPR	0.0588648	0.0607061	0.969669	0.360611	0.947029	5	5
AP4M1	ALL	CRISPR	0.0643072	0.03251	1.97808	0.0832962	0.899605	5	5
AP4S1	ALL	CRISPR	-0.0426901	0.0859652	-0.496598	0.632829	0.972953	5	5
AP5B1	ALL	CRISPR	0.118936	0.104507	1.13806	0.288028	0.933961	5	5
AP5M1	ALL	CRISPR	-0.0415798	0.029428	-1.41294	0.195378	0.917943	5	5
AP5S1	ALL	CRISPR	-0.0240953	0.0744289	-0.323735	0.75444	0.983679	5	5
AP5Z1	ALL	CRISPR	-0.0235503	0.0782518	-0.300956	0.771121	0.986018	5	5
APAF1	ALL	CRISPR	0.100847	0.059461	1.69601	0.128325	0.90745	5	5
APBA1	ALL	CRISPR	-0.0267678	0.0542242	-0.493651	0.634819	0.972953	5	5
APBA2	ALL	CRISPR	0.0361623	0.0878471	0.41165	0.691404	0.979168	5	5
APBA3	ALL	CRISPR	-0.111546	0.0875513	-1.27406	0.238405	0.929844	5	5
APBB1	ALL	CRISPR	0.073504	0.0551511	1.33278	0.219313	0.922343	5	5
APBB1IP	ALL	CRISPR	0.159895	0.0742491	2.15349	0.0634297	0.899605	5	5
APBB2	ALL	CRISPR	0.0262355	0.0301949	0.868872	0.410225	0.947633	5	5
APBB3	ALL	CRISPR	-0.0938551	0.0597815	-1.56997	0.155063	0.90745	5	5
APC	ALL	CRISPR	0.0623524	0.0630469	0.988985	0.351635	0.943214	5	5
APC2	ALL	CRISPR	-0.026842	0.113653	-0.236176	0.819231	0.988983	5	5
APCDD1	ALL	CRISPR	0.187791	0.0571727	3.28463	0.0111107	0.899251	5	5
APCDD1L	ALL	CRISPR	0.0786415	0.0773586	1.01658	0.339107	0.942885	5	5
APCS	ALL	CRISPR	0.0147949	0.0706308	0.209467	0.839319	0.992854	5	5
APEH	ALL	CRISPR	0.0406831	0.0900379	0.451844	0.66338	0.974662	5	5
APEX1	ALL	CRISPR	-0.0134606	0.129721	-0.103766	0.919909	0.99785	5	5
APEX2	ALL	CRISPR	-0.0871163	0.0990989	-0.879085	0.408517	0.947633	5	4
APH1A	ALL	CRISPR	0.0664147	0.0933727	0.711286	0.497119	0.95778	5	5
APH1B	ALL	CRISPR	0.127478	0.050191	2.53986	0.0347184	0.899251	5	5
API5	ALL	CRISPR	-0.0581415	0.0871215	-0.667361	0.523322	0.963198	5	5
APIP	ALL	CRISPR	-0.10026	0.069689	-1.43868	0.18819	0.913921	5	5
APLF	ALL	CRISPR	0.0671105	0.0652663	1.02826	0.333912	0.942748	5	5
APLN	ALL	CRISPR	0.0947552	0.0869322	1.08999	0.311812	0.938803	5	4
APLNR	ALL	CRISPR	0.0231149	0.0839765	0.275254	0.790096	0.988093	5	5
APLP1	ALL	CRISPR	-0.111285	0.0534816	-2.0808	0.0710265	0.899605	5	5
APLP2	ALL	CRISPR	0.0784958	0.0512817	1.53068	0.164381	0.907589	5	5
APMAP	ALL	CRISPR	-0.0550217	0.111305	-0.494335	0.634357	0.972953	5	5
APOA1	ALL	CRISPR	0.0161946	0.0654113	0.24758	0.810695	0.988348	5	5
APOA2	ALL	CRISPR	0.0157961	0.0495379	0.318868	0.757993	0.983847	5	5
APOA4	ALL	CRISPR	-0.00176866	0.0654886	-0.0270071	0.979116	0.998523	5	5
APOA5	ALL	CRISPR	-0.0245823	0.0419044	-0.586627	0.573631	0.965142	5	5
APOB	ALL	CRISPR	-0.0391979	0.057028	-0.687346	0.511296	0.95947	5	5
APOBEC1	ALL	CRISPR	-0.00102536	0.0971048	-0.0105593	0.991834	0.999094	5	5
APOBEC2	ALL	CRISPR	-0.132338	0.0580813	-2.27849	0.0521939	0.899605	5	5
APOBEC3A	ALL	CRISPR	0.073605	0.110587	0.665586	0.524398	0.963198	5	5
APOBEC3B	ALL	CRISPR	-0.146325	0.0604613	-2.42013	0.0418413	0.899605	5	5
APOBEC3C	ALL	CRISPR	0.0757197	0.0619686	1.2219	0.256524	0.929959	5	5
APOBEC3D	ALL	CRISPR	0.0520271	0.0996729	0.521978	0.615826	0.96984	5	5
APOBEC3F	ALL	CRISPR	-0.0175576	0.0493868	-0.355511	0.731399	0.981933	5	5
APOBEC3G	ALL	CRISPR	-0.00754767	0.0646088	-0.116821	0.909881	0.99785	5	5
APOBEC3H	ALL	CRISPR	-0.0374006	0.0730863	-0.511732	0.622661	0.970728	5	5
APOBEC4	ALL	CRISPR	-0.0530524	0.0433924	-1.22262	0.256267	0.929959	5	5
APOBR	ALL	CRISPR	0.0117133	0.0495076	0.236596	0.818915	0.988912	5	5
APOC1	ALL	CRISPR	0.0102074	0.059468	0.171645	0.867979	0.99554	5	5
APOC2	ALL	CRISPR	-0.0761382	0.042028	-1.8116	0.107626	0.90745	5	5
APOC3	ALL	CRISPR	0.0153689	0.0470343	0.32676	0.752235	0.98334	5	5
APOC4	ALL	CRISPR	0.0383139	0.0605116	0.633166	0.544296	0.964414	5	5
APOD	ALL	CRISPR	0.0499105	0.0691291	0.72199	0.490863	0.95778	5	5
APOE	ALL	CRISPR	0.0896134	0.0621113	1.44279	0.187065	0.913921	5	5
APOF	ALL	CRISPR	-0.0699386	0.0487917	-1.43341	0.189643	0.914955	5	5
APOH	ALL	CRISPR	-0.084043	0.122146	-0.688056	0.510872	0.95947	5	5
APOL1	ALL	CRISPR	0.0514069	0.0559202	0.91929	0.384824	0.947633	5	5
APOL2	ALL	CRISPR	0.00455858	0.0556058	0.0819802	0.936676	0.99785	5	5
APOL3	ALL	CRISPR	0.073426	0.0317587	2.312	0.0495343	0.899605	5	5
APOL5	ALL	CRISPR	0.0147132	0.0749219	0.196381	0.849209	0.994057	5	5
APOL6	ALL	CRISPR	-0.106466	0.0579324	-1.83776	0.1034	0.90745	5	5
APOLD1	ALL	CRISPR	0.102726	0.135466	0.758314	0.470011	0.956023	5	5
APOM	ALL	CRISPR	-0.0898784	0.025332	-3.54801	0.00753124	0.899251	5	5
APOO	ALL	CRISPR	0.0271936	0.079257	0.343106	0.741592	0.98334	5	4
APOOL	ALL	CRISPR	-0.00134046	0.0663821	-0.0201932	0.984453	0.998523	5	4
APOPT1	ALL	CRISPR	0.067446	0.0819137	0.823379	0.434149	0.951443	5	5
APP	ALL	CRISPR	0.0286332	0.0737333	0.388335	0.707898	0.981933	5	5
APPBP2	ALL	CRISPR	-0.0910207	0.0921348	-0.987907	0.352132	0.943214	5	5
APPL1	ALL	CRISPR	-0.0932437	0.0773461	-1.20554	0.26244	0.931413	5	5
APPL2	ALL	CRISPR	-0.092712	0.0937946	-0.988457	0.351878	0.943214	5	5
APRT	ALL	CRISPR	-0.0456614	0.0816648	-0.559132	0.591376	0.967932	5	5
APTX	ALL	CRISPR	0.0203813	0.0631652	0.322667	0.755219	0.983754	5	5
AQP1	ALL	CRISPR	-0.0673804	0.0646536	-1.04217	0.327798	0.941141	5	5
AQP10	ALL	CRISPR	-0.0183259	0.0503427	-0.364023	0.725274	0.981933	5	5
AQP11	ALL	CRISPR	0.0711121	0.0598143	1.18888	0.268576	0.932736	5	5
AQP12B	ALL	CRISPR	-0.0574968	0.0929287	-0.61872	0.553306	0.964799	5	5
AQP2	ALL	CRISPR	0.0141102	0.110578	0.127604	0.901612	0.99785	5	5
AQP3	ALL	CRISPR	-0.0138321	0.086678	-0.15958	0.877167	0.99706	5	5
AQP4	ALL	CRISPR	-0.000781129	0.102932	-0.00758878	0.994131	0.99955	5	5
AQP5	ALL	CRISPR	0.0448525	0.126084	0.355736	0.731236	0.981933	5	5
AQP6	ALL	CRISPR	-0.101678	0.0800039	-1.27091	0.23947	0.929844	5	5
AQP7	ALL	CRISPR	-0.00715822	0.111174	-0.0643876	0.950241	0.99785	5	5
AQP8	ALL	CRISPR	-0.0236446	0.0386444	-0.61185	0.557621	0.964799	5	5
AQP9	ALL	CRISPR	0.0545162	0.0489943	1.11271	0.29815	0.933961	5	5
AQR	ALL	CRISPR	-0.21238	0.169495	-1.25301	0.245584	0.9299	5	5
AR	ALL	CRISPR	0.104413	0.046073	2.26624	0.0577972	0.899605	5	4
ARAF	ALL	CRISPR	0.0721434	0.0415558	1.73606	0.126131	0.90745	5	4
ARAP1	ALL	CRISPR	-0.0216823	0.0668212	-0.324482	0.753895	0.983485	5	5
ARAP2	ALL	CRISPR	0.0167369	0.0423674	0.395042	0.703136	0.981274	5	5
ARAP3	ALL	CRISPR	-0.0795181	0.0797919	-0.996569	0.348158	0.943214	5	5
ARC	ALL	CRISPR	-0.0300318	0.0824653	-0.364175	0.725165	0.981933	5	5
ARCN1	ALL	CRISPR	0.110534	0.0402886	2.74355	0.0253099	0.899251	5	5
AREG	ALL	CRISPR	0.0776433	0.061328	1.26603	0.241122	0.929844	5	5
AREL1	ALL	CRISPR	-0.0929056	0.10701	-0.868195	0.410575	0.947633	5	5
ARF1	ALL	CRISPR	0.0100824	0.122964	0.0819947	0.936665	0.99785	5	5
ARF3	ALL	CRISPR	0.0150788	0.0963617	0.156481	0.879531	0.99706	5	5
ARF4	ALL	CRISPR	0.149885	0.0769161	1.94868	0.0871703	0.899605	5	5
ARF5	ALL	CRISPR	0.0138575	0.0524367	0.264271	0.798252	0.988093	5	5
ARF6	ALL	CRISPR	-0.0011853	0.145675	-0.00813662	0.993707	0.999444	5	5
ARFGAP1	ALL	CRISPR	0.0700069	0.0560316	1.24942	0.246827	0.9299	5	5
ARFGAP2	ALL	CRISPR	-0.082178	0.0717688	-1.14504	0.285292	0.933961	5	5
ARFGAP3	ALL	CRISPR	0.0647109	0.051234	1.26305	0.242139	0.929844	5	5
ARFGEF1	ALL	CRISPR	0.0306287	0.0343985	0.890409	0.399232	0.947633	5	5
ARFGEF2	ALL	CRISPR	0.0280808	0.059589	0.471241	0.650052	0.974662	5	5
ARFGEF3	ALL	CRISPR	0.0311966	0.0933313	0.334256	0.74678	0.98334	5	5
ARFIP1	ALL	CRISPR	0.0247155	0.0541721	0.45624	0.660348	0.974662	5	5
ARFIP2	ALL	CRISPR	-0.0421329	0.0980848	-0.429556	0.678854	0.978605	5	5
ARFRP1	ALL	CRISPR	-0.0194461	0.108914	-0.178546	0.862733	0.994686	5	5
ARG1	ALL	CRISPR	0.0205333	0.067255	0.305305	0.767926	0.985313	5	5
ARG2	ALL	CRISPR	0.0253428	0.0388173	0.652874	0.532147	0.963198	5	5
ARGFX	ALL	CRISPR	-0.105298	0.0974129	-1.08094	0.311229	0.937826	5	5
ARGLU1	ALL	CRISPR	-0.0424907	0.0767467	-0.553649	0.59495	0.967932	5	5
ARHGAP1	ALL	CRISPR	0.0714552	0.0880435	0.811589	0.440505	0.953229	5	5
ARHGAP10	ALL	CRISPR	-0.00681349	0.0556636	-0.122405	0.905597	0.99785	5	5
ARHGAP11A	ALL	CRISPR	-0.14752	0.0541354	-2.72502	0.0260455	0.899251	5	5
ARHGAP11B	ALL	CRISPR	0.0913343	0.0452016	2.0206	0.0779862	0.899605	5	5
ARHGAP12	ALL	CRISPR	0.0839427	0.0968009	0.867169	0.411104	0.947633	5	5
ARHGAP15	ALL	CRISPR	-0.0131308	0.0742469	-0.176853	0.864019	0.994686	5	5
ARHGAP17	ALL	CRISPR	0.107971	0.0335237	3.22073	0.0122257	0.899251	5	5
ARHGAP18	ALL	CRISPR	-0.058447	0.0507388	-1.15192	0.282613	0.933961	5	5
ARHGAP19	ALL	CRISPR	-0.0794942	0.080637	-0.985827	0.353091	0.943214	5	5
ARHGAP20	ALL	CRISPR	-0.0350127	0.0495098	-0.707188	0.499528	0.958077	5	5
ARHGAP21	ALL	CRISPR	-0.0440715	0.0684898	-0.643476	0.53792	0.964103	5	5
ARHGAP22	ALL	CRISPR	-0.0705526	0.0739948	-0.95348	0.368264	0.947571	5	5
ARHGAP23	ALL	CRISPR	0.0496085	0.094225	0.52649	0.612829	0.96984	5	5
ARHGAP24	ALL	CRISPR	-0.0628943	0.0455733	-1.38007	0.204903	0.91868	5	5
ARHGAP25	ALL	CRISPR	0.0769676	0.0628064	1.22547	0.255248	0.929959	5	5
ARHGAP26	ALL	CRISPR	0.0582562	0.0645647	0.902292	0.393257	0.947633	5	5
ARHGAP27	ALL	CRISPR	0.029446	0.0994758	0.296012	0.77476	0.986539	5	5
ARHGAP28	ALL	CRISPR	-0.0285113	0.0744724	-0.382844	0.711807	0.981933	5	5
ARHGAP29	ALL	CRISPR	-0.0951608	0.0283113	-3.36124	0.0099136	0.899251	5	5
ARHGAP30	ALL	CRISPR	-0.0806374	0.0644835	-1.25051	0.246448	0.9299	5	5
ARHGAP31	ALL	CRISPR	-0.0614357	0.0854476	-0.718987	0.492613	0.95778	5	5
ARHGAP32	ALL	CRISPR	0.0330228	0.0223464	1.47777	0.177723	0.910085	5	5
ARHGAP33	ALL	CRISPR	-0.0264482	0.0616138	-0.429258	0.679062	0.978605	5	5
ARHGAP35	ALL	CRISPR	0.0112079	0.0555756	0.201669	0.845209	0.993461	5	5
ARHGAP36	ALL	CRISPR	0.0997238	0.0655872	1.52048	0.172196	0.907851	5	4
ARHGAP39	ALL	CRISPR	-0.0292572	0.0724095	-0.404052	0.696761	0.980476	5	5
ARHGAP4	ALL	CRISPR	-0.0296245	0.0886257	-0.334265	0.747971	0.98334	5	4
ARHGAP44	ALL	CRISPR	0.0716944	0.0384853	1.86291	0.0994857	0.90745	5	5
ARHGAP45	ALL	CRISPR	-0.192243	0.179796	-1.06923	0.316164	0.940013	5	5
ARHGAP5	ALL	CRISPR	-0.0118003	0.0810396	-0.145611	0.887831	0.997574	5	5
ARHGAP6	ALL	CRISPR	0.193896	0.103704	1.86971	0.103722	0.90745	5	4
ARHGAP8	ALL	CRISPR	-0.015643	0.0581668	-0.268933	0.794787	0.988093	5	5
ARHGAP9	ALL	CRISPR	-0.148394	0.155395	-0.954947	0.367565	0.947571	5	5
ARHGDIA	ALL	CRISPR	0.217861	0.0486168	4.48119	0.00205255	0.899251	5	5
ARHGDIB	ALL	CRISPR	0.0493603	0.114581	0.430789	0.677993	0.978605	5	5
ARHGDIG	ALL	CRISPR	-0.0177092	0.0719601	-0.246098	0.811803	0.988348	5	5
ARHGEF1	ALL	CRISPR	-0.105999	0.106474	-0.995535	0.34863	0.943214	5	5
ARHGEF10	ALL	CRISPR	-0.00876996	0.0396686	-0.22108	0.830568	0.991544	5	5
ARHGEF10L	ALL	CRISPR	0.047353	0.0659051	0.718503	0.492895	0.95778	5	5
ARHGEF11	ALL	CRISPR	-0.0378868	0.0436501	-0.867967	0.410692	0.947633	5	5
ARHGEF12	ALL	CRISPR	0.00666151	0.0635294	0.104857	0.919071	0.99785	5	5
ARHGEF15	ALL	CRISPR	0.0199439	0.0691102	0.288581	0.780238	0.987202	5	5
ARHGEF16	ALL	CRISPR	-0.0695911	0.0443066	-1.57067	0.1549	0.90745	5	5
ARHGEF17	ALL	CRISPR	0.174188	0.164473	1.05907	0.320496	0.940461	5	5
ARHGEF18	ALL	CRISPR	-0.0144587	0.0440276	-0.328401	0.751039	0.98334	5	5
ARHGEF19	ALL	CRISPR	0.104835	0.0645219	1.62479	0.142861	0.90745	5	5
ARHGEF2	ALL	CRISPR	0.101062	0.113247	0.892401	0.398225	0.947633	5	5
ARHGEF25	ALL	CRISPR	0.0191415	0.0757644	0.252645	0.806913	0.988173	5	5
ARHGEF26	ALL	CRISPR	-0.092096	0.0377678	-2.43848	0.0406609	0.899605	5	5
ARHGEF28	ALL	CRISPR	-0.0415276	0.0794157	-0.522914	0.615203	0.96984	5	5
ARHGEF3	ALL	CRISPR	0.0461953	0.0889161	0.519538	0.61745	0.96984	5	5
ARHGEF33	ALL	CRISPR	0.0158621	0.077865	0.203713	0.843664	0.993461	5	5
ARHGEF35	ALL	CRISPR	-0.0474501	0.0975907	-0.486215	0.639853	0.973201	5	5
ARHGEF37	ALL	CRISPR	0.0368678	0.0502155	0.734192	0.483792	0.95778	5	5
ARHGEF38	ALL	CRISPR	-0.0790078	0.0810487	-0.974819	0.358201	0.946703	5	5
ARHGEF39	ALL	CRISPR	-0.0748542	0.0950971	-0.787134	0.453889	0.954375	5	5
ARHGEF4	ALL	CRISPR	0.0574224	0.0598995	0.958646	0.365809	0.947374	5	5
ARHGEF40	ALL	CRISPR	-0.106231	0.131169	-0.809877	0.441433	0.953229	5	5
ARHGEF5	ALL	CRISPR	-0.112019	0.0965175	-1.16061	0.279261	0.933961	5	5
ARHGEF6	ALL	CRISPR	0.0107427	0.0317697	0.338142	0.745171	0.98334	5	4
ARHGEF7	ALL	CRISPR	-0.141814	0.0652516	-2.17334	0.0614976	0.899605	5	5
ARHGEF9	ALL	CRISPR	-0.0656836	0.0694219	-0.94615	0.375579	0.947633	5	4
ARID1A	ALL	CRISPR	0.0891876	0.18045	0.494252	0.634413	0.972953	5	5
ARID1B	ALL	CRISPR	0.0644341	0.0832836	0.773671	0.461373	0.955243	5	5
ARID2	ALL	CRISPR	-0.217266	0.147548	-1.47251	0.1791	0.910861	5	5
ARID3A	ALL	CRISPR	-0.14496	0.1699	-0.853207	0.418356	0.949631	5	5
ARID3B	ALL	CRISPR	-0.0363674	0.111715	-0.325536	0.753126	0.98334	5	5
ARID3C	ALL	CRISPR	0.103513	0.0713498	1.45078	0.184892	0.913921	5	5
ARID4A	ALL	CRISPR	0.219803	0.145592	1.50972	0.169554	0.907589	5	5
ARID4B	ALL	CRISPR	0.0760375	0.182013	0.417759	0.687111	0.978778	5	5
ARID5A	ALL	CRISPR	0.0563808	0.0787057	0.71635	0.494153	0.95778	5	5
ARID5B	ALL	CRISPR	0.25068	0.0768715	3.26102	0.0115096	0.899251	5	5
ARIH1	ALL	CRISPR	-0.0417863	0.0960317	-0.43513	0.674968	0.977722	5	5
ARIH2	ALL	CRISPR	-0.114706	0.113501	-1.01062	0.341787	0.942885	5	5
ARIH2OS	ALL	CRISPR	-0.0182857	0.102771	-0.177926	0.863204	0.994686	5	5
ARL1	ALL	CRISPR	0.0316399	0.079424	0.398367	0.70078	0.980951	5	5
ARL10	ALL	CRISPR	-0.0127298	0.0704755	-0.180627	0.861153	0.994676	5	5
ARL11	ALL	CRISPR	-0.0262575	0.108549	-0.241896	0.814946	0.988348	5	5
ARL13A	ALL	CRISPR	0.0298719	0.0731455	0.40839	0.695191	0.98011	5	4
ARL13B	ALL	CRISPR	0.0338595	0.0563604	0.600766	0.564624	0.964799	5	5
ARL14	ALL	CRISPR	0.00766605	0.0878177	0.087295	0.932583	0.99785	5	5
ARL14EP	ALL	CRISPR	0.0640208	0.0525292	1.21876	0.25765	0.929959	5	5
ARL14EPL	ALL	CRISPR	-0.0209332	0.0365141	-0.573292	0.5822	0.965935	5	5
ARL15	ALL	CRISPR	0.085441	0.110722	0.771672	0.462491	0.955853	5	5
ARL16	ALL	CRISPR	0.00363667	0.0827002	0.0439741	0.966003	0.998289	5	5
ARL2	ALL	CRISPR	-0.0762524	0.0958744	-0.795336	0.449369	0.95408	5	5
ARL2BP	ALL	CRISPR	0.0987023	0.0600247	1.64436	0.138723	0.90745	5	5
ARL3	ALL	CRISPR	0.0124415	0.0503473	0.247114	0.811043	0.988348	5	5
ARL4A	ALL	CRISPR	0.0446902	0.0701535	0.637035	0.541898	0.964414	5	5
ARL4C	ALL	CRISPR	0.0454183	0.0523992	0.866775	0.411307	0.947633	5	5
ARL4D	ALL	CRISPR	0.0383597	0.0607066	0.631887	0.54509	0.964414	5	5
ARL5A	ALL	CRISPR	0.0646916	0.052815	1.22487	0.255463	0.929959	5	5
ARL5B	ALL	CRISPR	0.112261	0.048477	2.31575	0.0492448	0.899605	5	5
ARL5C	ALL	CRISPR	-0.0361195	0.0494693	-0.730141	0.486132	0.95778	5	5
ARL6	ALL	CRISPR	-0.106196	0.140759	-0.754452	0.472199	0.957675	5	5
ARL6IP1	ALL	CRISPR	-0.0892248	0.0589891	-1.51256	0.168844	0.907589	5	5
ARL6IP4	ALL	CRISPR	-0.011798	0.0362949	-0.325058	0.753475	0.98334	5	5
ARL6IP5	ALL	CRISPR	0.0539562	0.0568468	0.949151	0.370331	0.947571	5	5
ARL6IP6	ALL	CRISPR	0.119757	0.0591908	2.02324	0.0776671	0.899605	5	5
ARL8A	ALL	CRISPR	-0.073627	0.06735	-1.0932	0.306129	0.935303	5	5
ARL8B	ALL	CRISPR	0.120695	0.0959145	1.25836	0.243743	0.929844	5	5
ARL9	ALL	CRISPR	-0.0612282	0.035608	-1.71951	0.123838	0.90745	5	5
ARMC1	ALL	CRISPR	0.0549571	0.0916577	0.599591	0.56537	0.964799	5	5
ARMC10	ALL	CRISPR	0.0901033	0.03453	2.60942	0.0311582	0.899251	5	5
ARMC12	ALL	CRISPR	-0.0422752	0.0580485	-0.728274	0.487213	0.95778	5	5
ARMC2	ALL	CRISPR	0.0580116	0.0538017	1.07825	0.312357	0.939388	5	5
ARMC3	ALL	CRISPR	-0.00729458	0.0826455	-0.0882635	0.931837	0.99785	5	5
ARMC4	ALL	CRISPR	-0.00504039	0.0877229	-0.0574581	0.95559	0.99785	5	5
ARMC5	ALL	CRISPR	-0.223811	0.29183	-0.766923	0.465155	0.956023	5	5
ARMC6	ALL	CRISPR	-0.0887122	0.090593	-0.979239	0.356142	0.945858	5	5
ARMC7	ALL	CRISPR	-0.107019	0.131891	-0.811417	0.440598	0.953229	5	5
ARMC8	ALL	CRISPR	0.0692516	0.0855834	0.809172	0.441815	0.953229	5	5
ARMC9	ALL	CRISPR	0.0651188	0.081375	0.80023	0.446687	0.95375	5	5
ARMCX1	ALL	CRISPR	-0.0165009	0.0659785	-0.250095	0.809695	0.988348	5	4
ARMCX2	ALL	CRISPR	0.0748255	0.0841157	0.889555	0.403239	0.947633	5	4
ARMCX3	ALL	CRISPR	-0.158824	0.0771404	-2.0589	0.0784929	0.899605	5	4
ARMCX4	ALL	CRISPR	-0.027218	0.0518776	-0.524659	0.61602	0.96984	5	4
ARMCX5	ALL	CRISPR	-0.0674052	0.10032	-0.671902	0.523195	0.963198	5	4
ARMCX6	ALL	CRISPR	0.0782376	0.123283	0.634618	0.545851	0.964419	5	4
ARMH1	ALL	CRISPR	-0.0517216	0.107916	-0.479276	0.644569	0.974	5	5
ARMH2	ALL	CRISPR	0.120228	0.045831	2.6233	0.0304939	0.899251	5	5
ARMH3	ALL	CRISPR	0.0459882	0.13217	0.347949	0.736857	0.983086	5	5
ARMH4	ALL	CRISPR	-0.0885713	0.0967686	-0.91529	0.386796	0.947633	5	5
ARMS2	ALL	CRISPR	-0.0808392	0.0231503	-3.49193	0.0081752	0.899251	5	5
ARMT1	ALL	CRISPR	0.0390018	0.0613664	0.635555	0.542814	0.964414	5	5
ARNT	ALL	CRISPR	0.29637	0.139232	2.1286	0.065937	0.899605	5	5
ARNT2	ALL	CRISPR	0.0808568	0.0523362	1.54495	0.160939	0.90745	5	5
ARNTL	ALL	CRISPR	-0.0673754	0.0495608	-1.35945	0.211081	0.92184	5	5
ARNTL2	ALL	CRISPR	0.0160598	0.0723922	0.221845	0.829993	0.991259	5	5
ARPC1A	ALL	CRISPR	0.0224199	0.0877103	0.255613	0.804699	0.988093	5	5
ARPC1B	ALL	CRISPR	0.0516002	0.0488425	1.05646	0.321614	0.940675	5	5
ARPC2	ALL	CRISPR	-0.0562607	0.124204	-0.452971	0.662602	0.974662	5	5
ARPC3	ALL	CRISPR	-0.12331	0.0951536	-1.29591	0.231143	0.926313	5	5
ARPC4	ALL	CRISPR	0.0104416	0.102141	0.102227	0.921093	0.99785	5	5
ARPC5	ALL	CRISPR	-0.0387201	0.0576261	-0.671918	0.520564	0.96295	5	5
ARPC5L	ALL	CRISPR	0.117936	0.0891234	1.32329	0.222305	0.922343	5	5
ARPIN	ALL	CRISPR	0.0348721	0.0891618	0.39111	0.705926	0.981933	5	5
ARPP19	ALL	CRISPR	-0.0291944	0.0901501	-0.323842	0.754361	0.983679	5	5
ARPP21	ALL	CRISPR	-0.0705982	0.0693172	-1.01848	0.338259	0.942748	5	5
ARR3	ALL	CRISPR	0.0826789	0.0587346	1.40767	0.202052	0.917943	5	4
ARRB1	ALL	CRISPR	-0.0637389	0.0735686	-0.866388	0.411507	0.947633	5	5
ARRB2	ALL	CRISPR	-0.129879	0.0727637	-1.78494	0.112102	0.90745	5	5
ARRDC1	ALL	CRISPR	0.0453365	0.084909	0.533943	0.607894	0.96984	5	5
ARRDC2	ALL	CRISPR	-0.146847	0.113308	-1.296	0.231113	0.926313	5	5
ARRDC3	ALL	CRISPR	0.105002	0.138264	0.759434	0.469377	0.956023	5	5
ARRDC4	ALL	CRISPR	0.092974	0.105534	0.880988	0.404014	0.947633	5	5
ARRDC5	ALL	CRISPR	-0.103087	0.0749126	-1.3761	0.206079	0.920145	5	5
ARSA	ALL	CRISPR	0.0931134	0.0814155	1.14368	0.285822	0.933961	5	5
ARSB	ALL	CRISPR	0.128166	0.106092	1.20807	0.261518	0.930719	5	5
ARSD	ALL	CRISPR	0.0971599	0.110471	0.879504	0.408304	0.947633	5	4
ARSE	ALL	CRISPR	0.066221	0.0841694	0.786758	0.457228	0.954375	5	4
ARSF	ALL	CRISPR	0.00444938	0.0867473	0.0512913	0.960526	0.998046	5	4
ARSG	ALL	CRISPR	-0.0436914	0.0758137	-0.5763	0.58026	0.965384	5	5
ARSH	ALL	CRISPR	0.0275651	0.0738758	0.373127	0.720096	0.981933	5	4
ARSI	ALL	CRISPR	0.0209974	0.0987418	0.212649	0.836919	0.992854	5	5
ARSJ	ALL	CRISPR	-0.014946	0.0692659	-0.215778	0.834561	0.992375	5	5
ARSK	ALL	CRISPR	0.0331666	0.0391158	0.847908	0.421132	0.950241	5	5
ART1	ALL	CRISPR	-0.0957631	0.065907	-1.453	0.184293	0.913661	5	5
ART3	ALL	CRISPR	-0.0655514	0.0511732	-1.28097	0.236087	0.928975	5	5
ART4	ALL	CRISPR	-0.160925	0.0972418	-1.6549	0.136541	0.90745	5	5
ART5	ALL	CRISPR	-0.0770546	0.0598731	-1.28696	0.234093	0.928178	5	5
ARTN	ALL	CRISPR	-0.151403	0.139287	-1.08698	0.308706	0.936391	5	5
ARV1	ALL	CRISPR	0.0776878	0.0431342	1.80107	0.109373	0.90745	5	5
ARVCF	ALL	CRISPR	0.103321	0.0820994	1.25849	0.2437	0.929844	5	5
ARX	ALL	CRISPR	-0.0764736	0.104864	-0.729262	0.489518	0.95778	5	4
AS3MT	ALL	CRISPR	0.118309	0.0285046	4.15052	0.0032067	0.899251	5	5
ASAH1	ALL	CRISPR	0.0634221	0.101486	0.624936	0.549418	0.964799	5	5
ASAH2	ALL	CRISPR	0.0304162	0.0409049	0.743584	0.478395	0.95778	5	5
ASAH2B	ALL	CRISPR	0.0552586	0.0801623	0.689334	0.510109	0.959429	5	5
ASAP1	ALL	CRISPR	-0.0866951	0.0808259	-1.07261	0.314731	0.939834	5	5
ASAP2	ALL	CRISPR	-0.00834608	0.0433767	-0.192409	0.852216	0.994293	5	5
ASAP3	ALL	CRISPR	-0.0423493	0.0783024	-0.540843	0.603344	0.969319	5	5
ASB1	ALL	CRISPR	-0.0566657	0.10024	-0.565299	0.587369	0.96768	5	5
ASB10	ALL	CRISPR	-0.0671361	0.0667221	-1.00621	0.343777	0.943214	5	5
ASB11	ALL	CRISPR	0.113496	0.0645526	1.75819	0.122125	0.90745	5	4
ASB12	ALL	CRISPR	0.0507822	0.0723992	0.701419	0.505684	0.958841	5	4
ASB13	ALL	CRISPR	-0.0977437	0.0924433	-1.05734	0.321237	0.940675	5	5
ASB14	ALL	CRISPR	0.197661	0.0531129	3.72152	0.00585858	0.899251	5	5
ASB15	ALL	CRISPR	0.00111414	0.0528608	0.0210769	0.983701	0.998523	5	5
ASB16	ALL	CRISPR	0.00499084	0.0807923	0.0617737	0.952259	0.99785	5	5
ASB17	ALL	CRISPR	-0.0191984	0.0770783	-0.249077	0.809577	0.988348	5	5
ASB18	ALL	CRISPR	-0.0473078	0.084761	-0.558132	0.592027	0.967932	5	5
ASB2	ALL	CRISPR	0.0233856	0.0605914	0.385956	0.709591	0.981933	5	5
ASB3	ALL	CRISPR	-0.154804	0.193205	-0.801245	0.446133	0.953602	5	5
ASB4	ALL	CRISPR	-0.100083	0.0755392	-1.32492	0.22179	0.922343	5	5
ASB5	ALL	CRISPR	0.0300262	0.0557542	0.538546	0.604857	0.969831	5	5
ASB6	ALL	CRISPR	0.00896189	0.107109	0.0836711	0.935374	0.99785	5	5
ASB7	ALL	CRISPR	-0.0589377	0.0691751	-0.852007	0.418983	0.949675	5	5
ASB8	ALL	CRISPR	0.0466291	0.0904504	0.515522	0.620129	0.970074	5	5
ASB9	ALL	CRISPR	0.0410832	0.0595592	0.689787	0.51254	0.959599	5	4
ASCC1	ALL	CRISPR	0.151088	0.0619872	2.43741	0.040729	0.899605	5	5
ASCC2	ALL	CRISPR	-0.10045	0.0809183	-1.24138	0.24963	0.929959	5	5
ASCC3	ALL	CRISPR	-0.194219	0.166718	-1.16495	0.277596	0.933961	5	5
ASCL1	ALL	CRISPR	-0.0312993	0.0560626	-0.558291	0.591923	0.967932	5	5
ASCL2	ALL	CRISPR	0.0405712	0.0712669	0.569285	0.584788	0.967297	5	5
ASCL3	ALL	CRISPR	-0.0331665	0.0633888	-0.523223	0.614998	0.96984	5	5
ASCL4	ALL	CRISPR	-0.000415798	0.0675844	-0.00615228	0.995242	0.999776	5	5
ASCL5	ALL	CRISPR	-0.00918338	0.0406672	-0.225818	0.827005	0.990534	5	5
ASF1A	ALL	CRISPR	0.0224463	0.0554327	0.404929	0.696141	0.980283	5	5
ASF1B	ALL	CRISPR	-0.219321	0.131726	-1.66498	0.134482	0.90745	5	5
ASGR1	ALL	CRISPR	-0.0300075	0.0545353	-0.55024	0.597179	0.967932	5	5
ASGR2	ALL	CRISPR	0.0548895	0.0453224	1.21109	0.26042	0.929959	5	5
ASH1L	ALL	CRISPR	-0.161765	0.0575	-2.81331	0.022727	0.899251	5	5
ASH2L	ALL	CRISPR	-0.00664268	0.0623077	-0.106611	0.917723	0.99785	5	5
ASIC1	ALL	CRISPR	0.0194578	0.111843	0.173974	0.866207	0.995295	5	5
ASIC2	ALL	CRISPR	0.0424245	0.100629	0.421594	0.684421	0.978778	5	5
ASIC3	ALL	CRISPR	0.067402	0.0640236	1.05277	0.323204	0.940929	5	5
ASIC4	ALL	CRISPR	-0.0694203	0.0434906	-1.59621	0.149108	0.90745	5	5
ASIC5	ALL	CRISPR	-0.0397611	0.0371983	-1.0689	0.316305	0.940013	5	5
ASIP	ALL	CRISPR	0.017254	0.102169	0.168877	0.870086	0.996014	5	5
ASL	ALL	CRISPR	0.0485939	0.0501113	0.96972	0.360587	0.947029	5	5
ASMT	ALL	CRISPR	0.0613902	0.0669155	0.917429	0.389432	0.947633	5	4
ASMTL	ALL	CRISPR	0.0665533	0.0745256	0.893025	0.401501	0.947633	5	4
ASNA1	ALL	CRISPR	0.0472763	0.137809	0.343056	0.740397	0.98334	5	5
ASNS	ALL	CRISPR	-0.213248	0.0737747	-2.89053	0.0201828	0.899251	5	5
ASNSD1	ALL	CRISPR	-0.0163662	0.074674	-0.219168	0.832007	0.99159	5	5
ASPA	ALL	CRISPR	-0.0535851	0.0544041	-0.984946	0.353498	0.943411	5	5
ASPDH	ALL	CRISPR	0.0401704	0.0481803	0.833751	0.428611	0.951443	5	5
ASPG	ALL	CRISPR	-0.110348	0.0983055	-1.1225	0.294206	0.933961	5	5
ASPH	ALL	CRISPR	-0.0843554	0.0842638	-1.00109	0.346099	0.943214	5	5
ASPHD1	ALL	CRISPR	-0.0925445	0.0396793	-2.33231	0.047988	0.899605	5	5
ASPHD2	ALL	CRISPR	0.00413691	0.104952	0.0394173	0.969524	0.998523	5	5
ASPM	ALL	CRISPR	0.0263878	0.0853771	0.309073	0.765162	0.984567	5	5
ASPRV1	ALL	CRISPR	0.0600417	0.108494	0.553413	0.595104	0.967932	5	5
ASPSCR1	ALL	CRISPR	0.0856117	0.0861838	0.993362	0.349625	0.943214	5	5
ASRGL1	ALL	CRISPR	-0.016973	0.050038	-0.339202	0.74319	0.98334	5	5
ASS1	ALL	CRISPR	0.0582066	0.128438	0.453187	0.662453	0.974662	5	5
ASTE1	ALL	CRISPR	0.021557	0.0376599	0.572413	0.582767	0.965935	5	5
ASTL	ALL	CRISPR	0.0583186	0.0749674	0.77792	0.459003	0.954375	5	5
ASTN1	ALL	CRISPR	-0.102799	0.0359321	-2.86093	0.0211212	0.899251	5	5
ASTN2	ALL	CRISPR	0.16441	0.11305	1.45431	0.183942	0.91305	5	5
ASXL1	ALL	CRISPR	-0.0235108	0.0566372	-0.415113	0.688969	0.978778	5	5
ASXL3	ALL	CRISPR	0.118981	0.0672521	1.76918	0.11483	0.90745	5	5
ASZ1	ALL	CRISPR	0.0535899	0.0529984	1.01116	0.341541	0.942885	5	5
ATAD1	ALL	CRISPR	-0.056487	0.0622764	-0.907037	0.39089	0.947633	5	5
ATAD2	ALL	CRISPR	0.0360738	0.0564554	0.638979	0.540696	0.964414	5	5
ATAD2B	ALL	CRISPR	-0.029552	0.0456299	-0.647644	0.535355	0.963198	5	5
ATAD3A	ALL	CRISPR	0.0162585	0.157629	0.103144	0.920387	0.99785	5	5
ATAD3B	ALL	CRISPR	0.0337527	0.045203	0.746692	0.476618	0.95778	5	5
ATAD3C	ALL	CRISPR	-0.0234318	0.0897551	-0.261064	0.800638	0.988093	5	5
ATAD5	ALL	CRISPR	0.00617202	0.0362868	0.17009	0.869162	0.995551	5	5
ATAT1	ALL	CRISPR	-0.14499	0.0624982	-2.31991	0.0489265	0.899605	5	5
ATCAY	ALL	CRISPR	-0.122367	0.108177	-1.13117	0.290752	0.933961	5	5
ATE1	ALL	CRISPR	-0.00614775	0.094113	-0.0653231	0.94952	0.99785	5	5
ATF1	ALL	CRISPR	-0.0630161	0.0873086	-0.721763	0.490995	0.95778	5	5
ATF2	ALL	CRISPR	-0.0164976	0.0505021	-0.326672	0.752299	0.98334	5	5
ATF3	ALL	CRISPR	0.126523	0.0528048	2.39606	0.0434431	0.899605	5	5
ATF4	ALL	CRISPR	-0.181022	0.107013	-1.6916	0.129185	0.90745	5	5
ATF5	ALL	CRISPR	-0.0757719	0.0820637	-0.923331	0.382839	0.947633	5	5
ATF6	ALL	CRISPR	0.00701632	0.134302	0.0522427	0.959616	0.998046	5	5
ATF6B	ALL	CRISPR	-0.0015034	0.0728275	-0.0206433	0.984036	0.998523	5	5
ATF7	ALL	CRISPR	-0.160192	0.168522	-0.950571	0.369652	0.947571	5	5
ATF7IP	ALL	CRISPR	-0.186286	0.156013	-1.19404	0.266662	0.932736	5	5
ATF7IP2	ALL	CRISPR	-0.065676	0.0858745	-0.764791	0.466355	0.956023	5	5
ATG10	ALL	CRISPR	-0.00688149	0.0554613	-0.124077	0.904315	0.99785	5	5
ATG101	ALL	CRISPR	0.0813003	0.0485214	1.67555	0.132354	0.90745	5	5
ATG12	ALL	CRISPR	0.0885277	0.0668704	1.32387	0.222122	0.922343	5	5
ATG13	ALL	CRISPR	0.0589333	0.0819436	0.719194	0.492492	0.95778	5	5
ATG14	ALL	CRISPR	0.00531692	0.0623232	0.085312	0.93411	0.99785	5	5
ATG16L1	ALL	CRISPR	-0.0158917	0.0722502	-0.219954	0.831416	0.991589	5	5
ATG16L2	ALL	CRISPR	-0.0707376	0.0803756	-0.880088	0.404473	0.947633	5	5
ATG2A	ALL	CRISPR	-0.0942465	0.0895097	-1.05292	0.323138	0.940929	5	5
ATG2B	ALL	CRISPR	-0.0802984	0.0467557	-1.71741	0.124234	0.90745	5	5
ATG3	ALL	CRISPR	0.0317931	0.0781884	0.406622	0.694947	0.98011	5	5
ATG4A	ALL	CRISPR	0.199994	0.0596236	3.35427	0.0121793	0.899251	5	4
ATG4B	ALL	CRISPR	-0.103818	0.124672	-0.832729	0.429155	0.951443	5	5
ATG4C	ALL	CRISPR	0.0810395	0.0654624	1.23795	0.25083	0.929959	5	5
ATG4D	ALL	CRISPR	0.0570988	0.09527	0.599337	0.565531	0.964799	5	5
ATG5	ALL	CRISPR	0.0287656	0.0719165	0.399986	0.699635	0.980665	5	5
ATG7	ALL	CRISPR	0.0898756	0.0460492	1.95173	0.0867599	0.899605	5	5
ATG9A	ALL	CRISPR	0.0237463	0.164902	0.144002	0.88906	0.997574	5	5
ATIC	ALL	CRISPR	0.123226	0.230435	0.534752	0.60736	0.96984	5	5
ATL1	ALL	CRISPR	-0.0352848	0.0629929	-0.560139	0.590721	0.967932	5	5
ATL2	ALL	CRISPR	-0.109167	0.242536	-0.450105	0.664581	0.974662	5	5
ATL3	ALL	CRISPR	-0.0625557	0.0684669	-0.913664	0.387601	0.947633	5	5
ATM	ALL	CRISPR	0.018982	0.0693351	0.273772	0.791195	0.988093	5	5
ATMIN	ALL	CRISPR	0.0719824	0.0917068	0.784919	0.455115	0.954375	5	5
ATN1	ALL	CRISPR	-0.130381	0.08719	-1.49536	0.173182	0.907851	5	5
ATOH1	ALL	CRISPR	0.00525188	0.111479	0.0471109	0.96358	0.998046	5	5
ATOH7	ALL	CRISPR	0.0452888	0.0474554	0.954345	0.367852	0.947571	5	5
ATOH8	ALL	CRISPR	0.0670587	0.0928366	0.72233	0.490664	0.95778	5	5
ATOX1	ALL	CRISPR	0.0533392	0.065241	0.817572	0.437272	0.951443	5	5
ATP10A	ALL	CRISPR	-0.00743556	0.0529653	-0.140385	0.891826	0.997574	5	5
ATP10B	ALL	CRISPR	-0.0612202	0.0519211	-1.1791	0.272233	0.932736	5	5
ATP10D	ALL	CRISPR	0.0114069	0.0333421	0.342118	0.741076	0.98334	5	5
ATP11A	ALL	CRISPR	0.011169	0.0754299	0.148072	0.88595	0.997574	5	5
ATP11B	ALL	CRISPR	-0.0871983	0.0804369	-1.08406	0.309925	0.936391	5	5
ATP11C	ALL	CRISPR	0.0222427	0.0454914	0.488942	0.639829	0.973201	5	4
ATP12A	ALL	CRISPR	0.0306453	0.0832385	0.368162	0.722303	0.981933	5	5
ATP13A1	ALL	CRISPR	0.025973	0.112061	0.231776	0.822531	0.989336	5	5
ATP13A2	ALL	CRISPR	0.00251105	0.0981046	0.0255956	0.980207	0.998523	5	5
ATP13A3	ALL	CRISPR	0.0603831	0.0669718	0.901621	0.393593	0.947633	5	5
ATP13A4	ALL	CRISPR	-0.0186504	0.0683037	-0.273052	0.79173	0.988093	5	5
ATP13A5	ALL	CRISPR	-0.0698661	0.0576519	-1.21186	0.260141	0.929959	5	5
ATP1A1	ALL	CRISPR	-0.0883498	0.329814	-0.267878	0.79557	0.988093	5	5
ATP1A2	ALL	CRISPR	-0.0394056	0.0772843	-0.509879	0.623902	0.970728	5	5
ATP1A3	ALL	CRISPR	0.0606158	0.109219	0.554992	0.594074	0.967932	5	5
ATP1A4	ALL	CRISPR	0.0687149	0.0653631	1.05128	0.323847	0.941141	5	5
ATP1B1	ALL	CRISPR	-0.200966	0.0536526	-3.74569	0.00565903	0.899251	5	5
ATP1B2	ALL	CRISPR	-0.0511019	0.106586	-0.479442	0.644457	0.974	5	5
ATP1B3	ALL	CRISPR	-0.107415	0.0880213	-1.22033	0.257088	0.929959	5	5
ATP1B4	ALL	CRISPR	-0.00285266	0.0845154	-0.0337532	0.974016	0.998523	5	4
ATP23	ALL	CRISPR	-0.216662	0.128256	-1.68929	0.129635	0.90745	5	5
ATP2A1	ALL	CRISPR	-0.0721905	0.0746456	-0.96711	0.361812	0.947029	5	5
ATP2A2	ALL	CRISPR	0.254399	0.181193	1.40402	0.197922	0.917943	5	5
ATP2A3	ALL	CRISPR	0.169289	0.0842523	2.00931	0.0793634	0.899605	5	5
ATP2B1	ALL	CRISPR	-0.127149	0.158904	-0.800165	0.446723	0.95375	5	5
ATP2B2	ALL	CRISPR	0.0684858	0.0715442	0.957251	0.36647	0.947374	5	5
ATP2B3	ALL	CRISPR	0.00693334	0.0602398	0.115096	0.911601	0.99785	5	4
ATP2B4	ALL	CRISPR	-0.0878265	0.0500726	-1.75398	0.117518	0.90745	5	5
ATP2C1	ALL	CRISPR	0.153353	0.148799	1.03061	0.332874	0.942748	5	5
ATP2C2	ALL	CRISPR	-0.130688	0.0787253	-1.66006	0.135484	0.90745	5	5
ATP4A	ALL	CRISPR	-0.0416438	0.0582321	-0.715136	0.494863	0.95778	5	5
ATP4B	ALL	CRISPR	0.0464108	0.0804046	0.577216	0.579671	0.965384	5	5
ATP5F1A	ALL	CRISPR	-0.140591	0.127282	-1.10456	0.301459	0.934329	5	5
ATP5F1B	ALL	CRISPR	-0.0358549	0.125065	-0.286691	0.781634	0.987364	5	5
ATP5F1C	ALL	CRISPR	-0.0683506	0.10496	-0.651208	0.533168	0.963198	5	5
ATP5F1D	ALL	CRISPR	-0.196547	0.101767	-1.93134	0.0895356	0.899605	5	5
ATP5F1E	ALL	CRISPR	-0.0284059	0.138878	-0.204538	0.843041	0.993461	5	5
ATP5IF1	ALL	CRISPR	0.0507688	0.0750599	0.676378	0.517874	0.961525	5	5
ATP5MC1	ALL	CRISPR	0.0905851	0.0857107	1.05687	0.321438	0.940675	5	5
ATP5MC2	ALL	CRISPR	-0.0432405	0.0646928	-0.668397	0.522694	0.963198	5	5
ATP5MC3	ALL	CRISPR	-0.00142155	0.0476268	-0.0298478	0.97692	0.998523	5	5
ATP5MD	ALL	CRISPR	0.0272746	0.0353007	0.772636	0.461952	0.955684	5	5
ATP5ME	ALL	CRISPR	-0.0693625	0.151599	-0.457538	0.659454	0.974662	5	5
ATP5MF	ALL	CRISPR	0.104784	0.079427	1.31925	0.223591	0.922343	5	5
ATP5MG	ALL	CRISPR	0.0224028	0.133648	0.167625	0.871038	0.9968	5	5
ATP5MGL	ALL	CRISPR	0.0552136	0.0558605	0.988419	0.351896	0.943214	5	5
ATP5MPL	ALL	CRISPR	-0.101439	0.185589	-0.546581	0.599575	0.968553	5	5
ATP5PB	ALL	CRISPR	-0.136789	0.116877	-1.17036	0.275536	0.933918	5	5
ATP5PD	ALL	CRISPR	-0.0043431	0.149231	-0.0291032	0.977495	0.998523	5	5
ATP5PF	ALL	CRISPR	0.0801708	0.0848737	0.94459	0.372518	0.947571	5	5
ATP5PO	ALL	CRISPR	-0.1559	0.113201	-1.37719	0.205756	0.919606	5	5
ATP5S	ALL	CRISPR	0.0503794	0.098305	0.512481	0.622161	0.970728	5	5
ATP6AP1	ALL	CRISPR	-0.0687232	0.0711067	-0.96648	0.366	0.947374	5	4
ATP6AP1L	ALL	CRISPR	-0.111694	0.0813881	-1.37236	0.207193	0.920285	5	5
ATP6AP2	ALL	CRISPR	-0.0646851	0.0875262	-0.739036	0.483924	0.95778	5	4
ATP6V0A1	ALL	CRISPR	-0.0877085	0.0789846	-1.11045	0.299063	0.933961	5	5
ATP6V0A2	ALL	CRISPR	0.38438	0.238563	1.61123	0.145795	0.90745	5	5
ATP6V0A4	ALL	CRISPR	-0.0157507	0.0637368	-0.247121	0.811038	0.988348	5	5
ATP6V0B	ALL	CRISPR	0.115181	0.063691	1.80844	0.108149	0.90745	5	5
ATP6V0C	ALL	CRISPR	-0.0218937	0.0887335	-0.246736	0.811326	0.988348	5	5
ATP6V0D1	ALL	CRISPR	-0.00768174	0.0825261	-0.0930826	0.928127	0.99785	5	5
ATP6V0D2	ALL	CRISPR	0.000313522	0.0588939	0.00532351	0.995883	0.999776	5	5
ATP6V0E1	ALL	CRISPR	0.107201	0.0785955	1.36396	0.209715	0.920854	5	5
ATP6V0E2	ALL	CRISPR	-0.0452201	0.0734901	-0.615323	0.555437	0.964799	5	5
ATP6V1A	ALL	CRISPR	0.0159317	0.1129	0.141113	0.891269	0.997574	5	5
ATP6V1B1	ALL	CRISPR	-0.0891491	0.0452362	-1.97075	0.0842462	0.899605	5	5
ATP6V1B2	ALL	CRISPR	-0.161132	0.121976	-1.32101	0.223032	0.922343	5	5
ATP6V1C1	ALL	CRISPR	0.00141706	0.109343	0.0129598	0.989977	0.999094	5	5
ATP6V1C2	ALL	CRISPR	0.190978	0.0566276	3.37252	0.0097491	0.899251	5	5
ATP6V1D	ALL	CRISPR	0.00293093	0.125329	0.0233858	0.981915	0.998523	5	5
ATP6V1E1	ALL	CRISPR	0.0610172	0.177387	0.343978	0.739729	0.98334	5	5
ATP6V1E2	ALL	CRISPR	-0.0439334	0.0704475	-0.623633	0.550232	0.964799	5	5
ATP6V1F	ALL	CRISPR	-0.0560056	0.120049	-0.466524	0.653281	0.974662	5	5
ATP6V1G1	ALL	CRISPR	0.201174	0.276509	0.72755	0.487633	0.95778	5	5
ATP6V1G2	ALL	CRISPR	0.00279709	0.0549403	0.0509115	0.960644	0.998046	5	5
ATP6V1G3	ALL	CRISPR	-0.164956	0.114437	-1.44146	0.187427	0.913921	5	5
ATP6V1H	ALL	CRISPR	-0.000565312	0.095822	-0.0058996	0.995437	0.999776	5	5
ATP7A	ALL	CRISPR	-0.00423214	0.0516302	-0.0819703	0.936965	0.99785	5	4
ATP7B	ALL	CRISPR	-0.0328088	0.0658955	-0.497891	0.631957	0.972953	5	5
ATP8A1	ALL	CRISPR	0.0539835	0.0423575	1.27447	0.238267	0.929844	5	5
ATP8A2	ALL	CRISPR	0.0202077	0.043901	0.460302	0.657553	0.974662	5	5
ATP8B1	ALL	CRISPR	0.0354549	0.0740248	0.478959	0.644785	0.974	5	5
ATP8B2	ALL	CRISPR	0.00246314	0.0518609	0.047495	0.963283	0.998046	5	5
ATP8B3	ALL	CRISPR	-0.0213866	0.0824203	-0.259482	0.801816	0.988093	5	5
ATP8B4	ALL	CRISPR	0.0805179	0.0491588	1.63791	0.140074	0.90745	5	5
ATP9A	ALL	CRISPR	0.148987	0.04947	3.01166	0.016771	0.899251	5	5
ATP9B	ALL	CRISPR	0.0322379	0.0778221	0.414251	0.689574	0.978778	5	5
ATPAF1	ALL	CRISPR	-0.00574942	0.0608658	-0.0944606	0.927066	0.99785	5	5
ATPAF2	ALL	CRISPR	0.0265071	0.137809	0.192347	0.852263	0.994293	5	5
ATR	ALL	CRISPR	0.0763426	0.0719464	1.0611	0.319623	0.940013	5	5
ATRAID	ALL	CRISPR	-0.0435956	0.109898	-0.396692	0.701967	0.981274	5	5
ATRIP	ALL	CRISPR	0.202694	0.133515	1.51815	0.167457	0.907589	5	5
ATRN	ALL	CRISPR	0.125698	0.100922	1.24551	0.248187	0.929959	5	5
ATRNL1	ALL	CRISPR	0.000121698	0.0738361	0.00164822	0.998725	0.999871	5	5
ATRX	ALL	CRISPR	0.123053	0.139054	0.884932	0.405563	0.947633	5	4
ATXN1	ALL	CRISPR	-0.0201078	0.0664632	-0.30254	0.769957	0.986018	5	5
ATXN10	ALL	CRISPR	-0.00549404	0.054669	-0.100497	0.922423	0.99785	5	5
ATXN1L	ALL	CRISPR	0.175884	0.158973	1.10637	0.300722	0.933961	5	5
ATXN2	ALL	CRISPR	-0.0351259	0.123307	-0.284865	0.782983	0.987733	5	5
ATXN2L	ALL	CRISPR	-0.10791	0.145283	-0.742756	0.478869	0.95778	5	5
ATXN3	ALL	CRISPR	-0.00409244	0.130639	-0.0313264	0.975777	0.998523	5	5
ATXN3L	ALL	CRISPR	-0.0526346	0.0987734	-0.532882	0.610607	0.96984	5	4
ATXN7	ALL	CRISPR	-0.0528736	0.0919948	-0.574745	0.581262	0.965519	5	5
ATXN7L1	ALL	CRISPR	0.111057	0.105655	1.05112	0.323914	0.941141	5	5
ATXN7L2	ALL	CRISPR	-0.0500827	0.0645278	-0.77614	0.459994	0.954428	5	5
ATXN7L3	ALL	CRISPR	-0.0703506	0.134919	-0.521427	0.616192	0.96984	5	5
ATXN7L3B	ALL	CRISPR	0.0927647	0.0798893	1.16117	0.279047	0.933961	5	5
AUH	ALL	CRISPR	-0.0309432	0.14782	-0.20933	0.839422	0.992854	5	5
AUNIP	ALL	CRISPR	0.0111642	0.076039	0.146822	0.886905	0.997574	5	5
AUP1	ALL	CRISPR	-0.126745	0.0879346	-1.44135	0.187457	0.913921	5	5
AURKA	ALL	CRISPR	0.00019528	0.0904333	0.00215938	0.99833	0.999871	5	5
AURKAIP1	ALL	CRISPR	-0.0230448	0.0532034	-0.433146	0.67635	0.978141	5	5
AURKB	ALL	CRISPR	-0.172855	0.104125	-1.66007	0.135481	0.90745	5	5
AURKC	ALL	CRISPR	-0.100448	0.0776917	-1.2929	0.232131	0.926313	5	5
AUTS2	ALL	CRISPR	0.102399	0.10295	0.994654	0.349034	0.943214	5	5
AVEN	ALL	CRISPR	-0.189784	0.11273	-1.68352	0.130771	0.90745	5	5
AVIL	ALL	CRISPR	-0.110211	0.067035	-1.64408	0.138782	0.90745	5	5
AVL9	ALL	CRISPR	0.145701	0.0601847	2.42089	0.0417918	0.899605	5	5
AVP	ALL	CRISPR	0.126451	0.0608913	2.07667	0.071484	0.899605	5	5
AVPI1	ALL	CRISPR	0.120791	0.0869365	1.38941	0.202154	0.917943	5	5
AVPR1A	ALL	CRISPR	-0.00791837	0.120376	-0.0657802	0.949167	0.99785	5	5
AVPR1B	ALL	CRISPR	-0.0942308	0.0299178	-3.14965	0.0136056	0.899251	5	5
AVPR2	ALL	CRISPR	0.0477807	0.104187	0.458604	0.660417	0.974662	5	4
AWAT1	ALL	CRISPR	-0.0604785	0.0808758	-0.747794	0.478948	0.95778	5	4
AWAT2	ALL	CRISPR	-0.0171959	0.062197	-0.276474	0.790169	0.988093	5	4
AXDND1	ALL	CRISPR	0.051757	0.0656025	0.788949	0.452886	0.954375	5	5
AXIN1	ALL	CRISPR	0.236784	0.102186	2.31718	0.0491353	0.899605	5	5
AXIN2	ALL	CRISPR	-0.149955	0.0730372	-2.05313	0.0741464	0.899605	5	5
AXL	ALL	CRISPR	0.0652888	0.0686227	0.951416	0.369249	0.947571	5	5
AZGP1	ALL	CRISPR	0.14974	0.0275811	5.42907	0.000624031	0.899251	5	5
AZI2	ALL	CRISPR	-0.0808873	0.0594634	-1.36029	0.210827	0.921823	5	5
AZIN1	ALL	CRISPR	-0.0696524	0.108382	-0.642659	0.538423	0.964414	5	5
AZIN2	ALL	CRISPR	0.0540503	0.0518527	1.04238	0.327708	0.941141	5	5
AZU1	ALL	CRISPR	-0.1661	0.0713225	-2.32885	0.0482479	0.899605	5	5
B2M	ALL	CRISPR	0.050329	0.0611246	0.823382	0.434148	0.951443	5	5
B3GALNT1	ALL	CRISPR	0.00324441	0.0422666	0.0767606	0.940699	0.99785	5	5
B3GALNT2	ALL	CRISPR	-0.00308053	0.039661	-0.0776717	0.939997	0.99785	5	5
B3GALT1	ALL	CRISPR	0.0929744	0.0648042	1.4347	0.189287	0.914735	5	5
B3GALT2	ALL	CRISPR	-0.167439	0.0724429	-2.31133	0.0495861	0.899605	5	5
B3GALT4	ALL	CRISPR	0.00516931	0.0768477	0.067267	0.94802	0.99785	5	5
B3GALT5	ALL	CRISPR	0.0466808	0.0459307	1.01633	0.33922	0.942885	5	5
B3GALT6	ALL	CRISPR	0.0105918	0.11136	0.0951134	0.926564	0.99785	5	5
B3GAT1	ALL	CRISPR	0.0121381	0.0928949	0.130664	0.899267	0.997736	5	5
B3GAT2	ALL	CRISPR	-0.0550842	0.0735829	-0.7486	0.475529	0.95778	5	5
B3GAT3	ALL	CRISPR	-0.0327996	0.108574	-0.302093	0.770286	0.986018	5	5
B3GLCT	ALL	CRISPR	0.106348	0.038603	2.7549	0.0248698	0.899251	5	5
B3GNT2	ALL	CRISPR	-0.0229509	0.0894188	-0.256668	0.803913	0.988093	5	5
B3GNT3	ALL	CRISPR	0.151586	0.113655	1.33374	0.21901	0.922343	5	5
B3GNT4	ALL	CRISPR	0.230836	0.0967795	2.38517	0.0441877	0.899605	5	5
B3GNT5	ALL	CRISPR	0.0441785	0.0781203	0.565519	0.587227	0.96768	5	5
B3GNT6	ALL	CRISPR	-0.131552	0.138068	-0.952804	0.368586	0.947571	5	5
B3GNT7	ALL	CRISPR	0.0988313	0.0836943	1.18086	0.271573	0.932736	5	5
B3GNT8	ALL	CRISPR	0.0752151	0.0642197	1.17121	0.275213	0.933918	5	5
B3GNT9	ALL	CRISPR	-0.0827016	0.125217	-0.660467	0.52751	0.963198	5	5
B3GNTL1	ALL	CRISPR	-0.122999	0.0442205	-2.78149	0.0238697	0.899251	5	5
B4GALNT1	ALL	CRISPR	-0.0090318	0.102115	-0.0884474	0.931695	0.99785	5	5
B4GALNT2	ALL	CRISPR	0.163682	0.0525037	3.11754	0.0142818	0.899251	5	5
B4GALNT3	ALL	CRISPR	-0.0918699	0.090527	-1.01483	0.339891	0.942885	5	5
B4GALNT4	ALL	CRISPR	0.0659205	0.058582	1.12527	0.293099	0.933961	5	5
B4GALT1	ALL	CRISPR	0.0697837	0.085464	0.816528	0.437835	0.951443	5	5
B4GALT2	ALL	CRISPR	0.115262	0.0752348	1.53203	0.164052	0.907589	5	5
B4GALT3	ALL	CRISPR	-0.0703316	0.0810706	-0.867535	0.410915	0.947633	5	5
B4GALT4	ALL	CRISPR	0.0723647	0.0767921	0.942346	0.373598	0.947571	5	5
B4GALT5	ALL	CRISPR	0.0887417	0.0900011	0.986007	0.353008	0.943214	5	5
B4GALT6	ALL	CRISPR	-0.0631996	0.054147	-1.16719	0.276745	0.933918	5	5
B4GALT7	ALL	CRISPR	-0.00489504	0.0510484	-0.0958902	0.925966	0.99785	5	5
B4GAT1	ALL	CRISPR	0.015982	0.0579202	0.275931	0.789595	0.988093	5	5
B9D1	ALL	CRISPR	-0.0280998	0.122345	-0.229676	0.824107	0.989348	5	5
B9D2	ALL	CRISPR	0.0192874	0.0836197	0.230656	0.823372	0.989348	5	5
BAALC	ALL	CRISPR	-0.0625985	0.0803699	-0.778879	0.458468	0.954375	5	5
BAAT	ALL	CRISPR	0.0718354	0.0675901	1.06281	0.318895	0.940013	5	5
BABAM1	ALL	CRISPR	0.124265	0.0720658	1.72433	0.122936	0.90745	5	5
BABAM2	ALL	CRISPR	0.0906454	0.0785026	1.15468	0.281545	0.933961	5	5
BACE1	ALL	CRISPR	0.159582	0.064436	2.47659	0.0383145	0.899251	5	5
BACE2	ALL	CRISPR	-0.0200299	0.105536	-0.189792	0.8542	0.994293	5	5
BACH1	ALL	CRISPR	-0.0595779	0.0528758	-1.12675	0.292508	0.933961	5	5
BACH2	ALL	CRISPR	-0.178041	0.187689	-0.948599	0.370596	0.947571	5	5
BAD	ALL	CRISPR	0.0305334	0.0643753	0.474304	0.647959	0.974472	5	5
BAG1	ALL	CRISPR	-0.0648597	0.0441984	-1.46747	0.18043	0.912359	5	5
BAG2	ALL	CRISPR	-0.0829961	0.0621372	-1.33569	0.2184	0.922343	5	5
BAG3	ALL	CRISPR	-0.0550839	0.0488202	-1.1283	0.291891	0.933961	5	5
BAG4	ALL	CRISPR	0.0795759	0.0726269	1.09568	0.305105	0.934913	5	5
BAG5	ALL	CRISPR	-0.1175	0.0650304	-1.80684	0.108413	0.90745	5	5
BAG6	ALL	CRISPR	-0.00935398	0.0951252	-0.0983333	0.924087	0.99785	5	5
BAHD1	ALL	CRISPR	-0.0946951	0.0768543	-1.23214	0.25288	0.929959	5	5
BAIAP2	ALL	CRISPR	-0.014322	0.0839215	-0.17066	0.868728	0.99554	5	5
BAIAP2L1	ALL	CRISPR	0.0509549	0.0738804	0.689695	0.509893	0.959429	5	5
BAIAP2L2	ALL	CRISPR	-0.143099	0.110892	-1.29044	0.232944	0.926814	5	5
BAIAP3	ALL	CRISPR	-0.0915608	0.062896	-1.45575	0.183554	0.913045	5	5
BAK1	ALL	CRISPR	0.0538891	0.0971339	0.554792	0.594204	0.967932	5	5
BAMBI	ALL	CRISPR	0.0276798	0.0380541	0.72738	0.487731	0.95778	5	5
BANF1	ALL	CRISPR	0.0194959	0.187311	0.104083	0.919666	0.99785	5	5
BANF2	ALL	CRISPR	0.10667	0.05273	2.02295	0.0777025	0.899605	5	5
BANK1	ALL	CRISPR	-0.0669152	0.0495438	-1.35063	0.213774	0.922178	5	5
BANP	ALL	CRISPR	-0.126445	0.132311	-0.955666	0.367224	0.947424	5	5
BAP1	ALL	CRISPR	-0.192275	0.158108	-1.2161	0.258608	0.929959	5	5
BARD1	ALL	CRISPR	0.0626049	0.146038	0.428689	0.679459	0.978605	5	5
BARHL1	ALL	CRISPR	-0.0181179	0.0620563	-0.291959	0.777746	0.987202	5	5
BARHL2	ALL	CRISPR	-0.0698349	0.0959326	-0.727958	0.487396	0.95778	5	5
BARX1	ALL	CRISPR	-0.125985	0.0629934	-1.99996	0.0805208	0.899605	5	5
BARX2	ALL	CRISPR	-0.0754825	0.0965882	-0.781488	0.457017	0.954375	5	5
BASP1	ALL	CRISPR	0.148262	0.102714	1.44344	0.186888	0.913921	5	5
BATF	ALL	CRISPR	-0.05429	0.0368618	-1.4728	0.179024	0.910861	5	5
BATF2	ALL	CRISPR	0.0165466	0.0456745	0.362271	0.726533	0.981933	5	5
BATF3	ALL	CRISPR	-0.0500852	0.0644447	-0.777181	0.459414	0.954428	5	5
BAX	ALL	CRISPR	-0.0257727	0.071432	-0.3608	0.72759	0.981933	5	5
BAZ1A	ALL	CRISPR	0.0242778	0.0828097	0.293176	0.776848	0.987202	5	5
BAZ1B	ALL	CRISPR	-0.132884	0.0928482	-1.4312	0.190255	0.915538	5	5
BAZ2A	ALL	CRISPR	-0.0833616	0.0473834	-1.7593	0.116571	0.90745	5	5
BAZ2B	ALL	CRISPR	0.043961	0.0491874	0.893746	0.397547	0.947633	5	5
BBC3	ALL	CRISPR	0.164057	0.103185	1.58993	0.150513	0.90745	5	5
BBIP1	ALL	CRISPR	0.0427744	0.0732667	0.583818	0.575429	0.965384	5	5
BBOF1	ALL	CRISPR	-0.00452392	0.0350548	-0.129053	0.900501	0.997736	5	5
BBOX1	ALL	CRISPR	0.0710615	0.0564728	1.25833	0.243753	0.929844	5	5
BBS1	ALL	CRISPR	0.0804304	0.0829039	0.970165	0.360378	0.947029	5	5
BBS10	ALL	CRISPR	-0.0484777	0.0596687	-0.812448	0.440039	0.953229	5	5
BBS12	ALL	CRISPR	0.00601441	0.0851931	0.0705974	0.945451	0.99785	5	5
BBS2	ALL	CRISPR	-0.0250183	0.057517	-0.434973	0.675078	0.977722	5	5
BBS4	ALL	CRISPR	0.121089	0.0845161	1.43273	0.189831	0.915259	5	5
BBS5	ALL	CRISPR	0.096382	0.0594226	1.62197	0.143466	0.90745	5	5
BBS7	ALL	CRISPR	-0.137405	0.0355989	-3.85981	0.00481023	0.899251	5	5
BBS9	ALL	CRISPR	0.0734759	0.113732	0.646041	0.53634	0.963222	5	5
BBX	ALL	CRISPR	-0.0290787	0.0701513	-0.414514	0.689389	0.978778	5	5
BCAM	ALL	CRISPR	-0.043548	0.0853954	-0.509957	0.623849	0.970728	5	5
BCAN	ALL	CRISPR	-0.230975	0.0985134	-2.3446	0.0470763	0.899605	5	5
BCAP29	ALL	CRISPR	-0.0163936	0.0333859	-0.491033	0.636589	0.972953	5	5
BCAP31	ALL	CRISPR	-0.0713417	0.122819	-0.580871	0.57954	0.965384	5	4
BCAR1	ALL	CRISPR	-0.124609	0.0787598	-1.58214	0.152275	0.90745	5	5
BCAR3	ALL	CRISPR	0.0411192	0.0815029	0.504512	0.627502	0.972713	5	5
BCAS1	ALL	CRISPR	0.00558618	0.0355177	0.157279	0.878922	0.99706	5	5
BCAS2	ALL	CRISPR	-0.0588148	0.0990253	-0.593937	0.568964	0.964799	5	5
BCAS3	ALL	CRISPR	-0.100921	0.0562473	-1.79423	0.110522	0.90745	5	5
BCAS4	ALL	CRISPR	-0.0869081	0.0760094	-1.14339	0.285938	0.933961	5	5
BCAT1	ALL	CRISPR	-0.0261292	0.106896	-0.244434	0.813047	0.988348	5	5
BCAT2	ALL	CRISPR	-0.0583592	0.077613	-0.751925	0.473635	0.95778	5	5
BCCIP	ALL	CRISPR	0.000575985	0.138665	0.00415378	0.996787	0.999776	5	5
BCDIN3D	ALL	CRISPR	-0.0528274	0.0916355	-0.576495	0.580135	0.965384	5	5
BCHE	ALL	CRISPR	-0.136394	0.0690685	-1.97476	0.0837247	0.899605	5	5
BCKDHA	ALL	CRISPR	-0.0217248	0.0623759	-0.348288	0.736612	0.983086	5	5
BCKDHB	ALL	CRISPR	-0.10415	0.0546052	-1.90733	0.0929128	0.900476	5	5
BCKDK	ALL	CRISPR	0.095906	0.109993	0.87193	0.408651	0.947633	5	5
BCL10	ALL	CRISPR	-0.0478902	0.0766251	-0.624994	0.549382	0.964799	5	5
BCL11A	ALL	CRISPR	0.0416504	0.14608	0.28512	0.782794	0.987637	5	5
BCL11B	ALL	CRISPR	-0.283181	0.230259	-1.22984	0.253696	0.929959	5	5
BCL2	ALL	CRISPR	-0.0817762	0.197455	-0.414151	0.689645	0.978778	5	5
BCL2A1	ALL	CRISPR	-0.0120944	0.0600913	-0.201266	0.845514	0.993461	5	5
BCL2L1	ALL	CRISPR	-0.295277	0.2202	-1.34095	0.216763	0.922343	5	5
BCL2L10	ALL	CRISPR	-0.0994367	0.0827065	-1.20228	0.26363	0.93204	5	5
BCL2L11	ALL	CRISPR	0.104484	0.0761549	1.372	0.207303	0.920285	5	5
BCL2L12	ALL	CRISPR	0.0716495	0.0605837	1.18265	0.270901	0.932736	5	5
BCL2L13	ALL	CRISPR	-0.0765321	0.0639921	-1.19596	0.265953	0.932634	5	5
BCL2L14	ALL	CRISPR	-0.0837667	0.0411503	-2.03563	0.0761892	0.899605	5	5
BCL2L15	ALL	CRISPR	-0.0669183	0.0474181	-1.41124	0.19586	0.917943	5	5
BCL2L2	ALL	CRISPR	0.0532191	0.126315	0.421321	0.684612	0.978778	5	5
BCL3	ALL	CRISPR	0.0527648	0.0486348	1.08492	0.309567	0.936391	5	5
BCL6	ALL	CRISPR	-0.0104966	0.152144	-0.0689911	0.94669	0.99785	5	5
BCL6B	ALL	CRISPR	-0.107594	0.0652995	-1.64769	0.13803	0.90745	5	5
BCL7A	ALL	CRISPR	0.136418	0.114937	1.1869	0.269315	0.932736	5	5
BCL7B	ALL	CRISPR	0.0274543	0.0768276	0.357349	0.730074	0.981933	5	5
BCL7C	ALL	CRISPR	-0.00410258	0.0940031	-0.043643	0.966259	0.998376	5	5
BCL9	ALL	CRISPR	-0.0198183	0.077532	-0.255615	0.804698	0.988093	5	5
BCL9L	ALL	CRISPR	-0.059278	0.162593	-0.364578	0.724875	0.981933	5	5
BCLAF1	ALL	CRISPR	-0.112859	0.171618	-0.657619	0.529246	0.963198	5	5
BCLAF3	ALL	CRISPR	0.056883	0.0688767	0.825868	0.436119	0.951443	5	4
BCO1	ALL	CRISPR	0.0279519	0.0895365	0.312184	0.762882	0.984234	5	5
BCO2	ALL	CRISPR	0.0319996	0.0722183	0.443096	0.669434	0.976225	5	5
BCOR	ALL	CRISPR	-0.00816588	0.135852	-0.0601085	0.953749	0.99785	5	4
BCORL1	ALL	CRISPR	-0.0811635	0.074891	-1.08375	0.314384	0.939834	5	4
BCR	ALL	CRISPR	0.15906	0.0639533	2.48713	0.0376902	0.899251	5	5
BCS1L	ALL	CRISPR	0.0848256	0.146372	0.57952	0.578189	0.965384	5	5
BDH1	ALL	CRISPR	0.0487228	0.0648719	0.751062	0.474126	0.95778	5	5
BDH2	ALL	CRISPR	-0.0986566	0.0653275	-1.51018	0.169438	0.907589	5	5
BDKRB1	ALL	CRISPR	-0.106267	0.0807615	-1.31582	0.224688	0.922343	5	5
BDKRB2	ALL	CRISPR	0.0463993	0.0759704	0.610754	0.558311	0.964799	5	5
BDNF	ALL	CRISPR	-0.00519508	0.0461039	-0.112682	0.913059	0.99785	5	5
BDP1	ALL	CRISPR	-0.0988941	0.123109	-0.803306	0.445008	0.95343	5	5
BEAN1	ALL	CRISPR	0.0322392	0.0343713	0.937968	0.375711	0.947633	5	5
BECN1	ALL	CRISPR	0.0455422	0.0873903	0.521136	0.616386	0.96984	5	5
BEGAIN	ALL	CRISPR	-0.207122	0.0669746	-3.09254	0.0148323	0.899251	5	5
BEND2	ALL	CRISPR	0.0358003	0.026745	1.33858	0.222548	0.922343	5	4
BEND3	ALL	CRISPR	-0.0288279	0.111911	-0.257595	0.803222	0.988093	5	5
BEND4	ALL	CRISPR	0.0791171	0.0495747	1.59592	0.149174	0.90745	5	5
BEND5	ALL	CRISPR	-0.0377857	0.0582966	-0.648162	0.535037	0.963198	5	5
BEND6	ALL	CRISPR	0.054644	0.0480113	1.13815	0.287993	0.933961	5	5
BEND7	ALL	CRISPR	-0.0813653	0.0781698	-1.04088	0.328364	0.941141	5	5
BEST1	ALL	CRISPR	0.0196735	0.0422467	0.465681	0.653859	0.974662	5	5
BEST2	ALL	CRISPR	-0.147624	0.0731197	-2.01893	0.0781881	0.899605	5	5
BEST3	ALL	CRISPR	-0.0726716	0.0409928	-1.77279	0.114199	0.90745	5	5
BEST4	ALL	CRISPR	-0.0331769	0.0901937	-0.367841	0.722534	0.981933	5	5
BET1	ALL	CRISPR	0.13789	0.0906734	1.52073	0.166819	0.907589	5	5
BET1L	ALL	CRISPR	-0.0122423	0.0864951	-0.141537	0.890945	0.997574	5	5
BEX1	ALL	CRISPR	-0.0537797	0.104843	-0.512954	0.62377	0.970728	5	4
BEX2	ALL	CRISPR	-0.0306485	0.0546253	-0.561069	0.592249	0.967932	5	4
BEX3	ALL	CRISPR	0.105825	0.0994965	1.06361	0.322814	0.940929	5	4
BEX4	ALL	CRISPR	0.0792747	0.0921499	0.86028	0.418122	0.949631	5	4
BEX5	ALL	CRISPR	0.032609	0.0812975	0.401107	0.700303	0.980738	5	4
BFAR	ALL	CRISPR	0.0877129	0.0674945	1.29956	0.229948	0.926313	5	5
BFSP1	ALL	CRISPR	-0.090958	0.110249	-0.825025	0.433267	0.951443	5	5
BFSP2	ALL	CRISPR	-0.0256108	0.0782533	-0.32728	0.751855	0.98334	5	5
BGLAP	ALL	CRISPR	-0.19634	0.103211	-1.90232	0.0936332	0.9023	5	5
BGN	ALL	CRISPR	0.0236472	0.0732084	0.323013	0.75612	0.983847	5	4
BHLHA15	ALL	CRISPR	-0.0513097	0.0676879	-0.758034	0.470169	0.956023	5	5
BHLHA9	ALL	CRISPR	0.0953476	0.0628994	1.51587	0.16802	0.907589	5	5
BHLHB9	ALL	CRISPR	0.137597	0.0586732	2.34515	0.0514533	0.899605	5	4
BHLHE22	ALL	CRISPR	-0.0496464	0.0550983	-0.901052	0.393877	0.947633	5	5
BHLHE23	ALL	CRISPR	0.130999	0.0812082	1.61312	0.145382	0.90745	5	5
BHLHE40	ALL	CRISPR	0.0731492	0.0795325	0.919739	0.384603	0.947633	5	5
BHLHE41	ALL	CRISPR	-0.0689995	0.0824254	-0.837115	0.426826	0.951443	5	5
BHMT	ALL	CRISPR	-0.0521751	0.0772931	-0.675029	0.518687	0.962327	5	5
BHMT2	ALL	CRISPR	-0.0585846	0.0536593	-1.09179	0.306713	0.935349	5	5
BICC1	ALL	CRISPR	-0.102556	0.0573364	-1.78868	0.111464	0.90745	5	5
BICD1	ALL	CRISPR	0.00514202	0.0786199	0.0654035	0.949458	0.99785	5	5
BICD2	ALL	CRISPR	-0.0385482	0.0549385	-0.70166	0.502789	0.95845	5	5
BICDL1	ALL	CRISPR	-0.00274447	0.0973833	-0.0281821	0.978207	0.998523	5	5
BICDL2	ALL	CRISPR	0.0160092	0.0739647	0.216444	0.834059	0.992175	5	5
BICRA	ALL	CRISPR	0.0738129	0.116999	0.630885	0.545713	0.964419	5	5
BICRAL	ALL	CRISPR	0.0790262	0.0791391	0.998574	0.347243	0.943214	5	5
BID	ALL	CRISPR	-0.11095	0.129036	-0.859839	0.4149	0.947633	5	5
BIK	ALL	CRISPR	0.0498989	0.0515051	0.968814	0.361012	0.947029	5	5
BIN1	ALL	CRISPR	-0.104135	0.0795743	-1.30865	0.226995	0.924666	5	5
BIN2	ALL	CRISPR	-0.206579	0.117102	-1.7641	0.115721	0.90745	5	5
BIN3	ALL	CRISPR	0.119475	0.0406512	2.93902	0.0187378	0.899251	5	5
BIRC2	ALL	CRISPR	0.28156	0.206049	1.36647	0.208959	0.920783	5	5
BIRC3	ALL	CRISPR	0.0712668	0.039901	1.78609	0.111905	0.90745	5	5
BIRC5	ALL	CRISPR	-0.142384	0.195714	-0.727513	0.487654	0.95778	5	5
BIRC6	ALL	CRISPR	-0.0522634	0.0831202	-0.628769	0.547029	0.964799	5	5
BIRC7	ALL	CRISPR	-0.097739	0.0448184	-2.18078	0.0607887	0.899605	5	5
BIRC8	ALL	CRISPR	0.0720662	0.144932	0.49724	0.632396	0.972953	5	5
BIVM	ALL	CRISPR	-0.111016	0.0345616	-3.21211	0.012385	0.899251	5	5
BLCAP	ALL	CRISPR	0.0253315	0.0756181	0.334992	0.746246	0.98334	5	5
BLID	ALL	CRISPR	0.072782	0.0437828	1.66234	0.135018	0.90745	5	5
BLK	ALL	CRISPR	-0.0119116	0.0576395	-0.206657	0.841441	0.993461	5	5
BLM	ALL	CRISPR	0.00682922	0.0915503	0.0745953	0.942368	0.99785	5	5
BLMH	ALL	CRISPR	-0.0204711	0.0540736	-0.378578	0.71485	0.981933	5	5
BLNK	ALL	CRISPR	0.02647	0.114619	0.23094	0.823158	0.989348	5	5
BLOC1S1	ALL	CRISPR	-0.0697642	0.0651479	-1.07086	0.315473	0.940013	5	5
BLOC1S2	ALL	CRISPR	0.21836	0.0656852	3.32434	0.0104722	0.899251	5	5
BLOC1S3	ALL	CRISPR	-0.00217361	0.0960468	-0.0226307	0.982499	0.998523	5	5
BLOC1S4	ALL	CRISPR	0.0324893	0.0479876	0.677035	0.517479	0.961525	5	5
BLOC1S5	ALL	CRISPR	0.0468721	0.0460881	1.01701	0.338916	0.942885	5	5
BLOC1S6	ALL	CRISPR	0.0696669	0.0511551	1.36188	0.210346	0.921484	5	5
BLVRA	ALL	CRISPR	0.0680233	0.0731316	0.93015	0.379506	0.947633	5	5
BLVRB	ALL	CRISPR	-0.0225993	0.105002	-0.215227	0.834976	0.992581	5	5
BLZF1	ALL	CRISPR	-0.0302333	0.104357	-0.289711	0.779405	0.987202	5	5
BMF	ALL	CRISPR	0.0134857	0.0639849	0.210765	0.83834	0.992854	5	5
BMI1	ALL	CRISPR	0.0834827	0.0979635	0.852182	0.418892	0.949675	5	5
BMP1	ALL	CRISPR	0.0548406	0.0596483	0.919399	0.38477	0.947633	5	5
BMP10	ALL	CRISPR	0.0359601	0.0835152	0.430582	0.678138	0.978605	5	5
BMP15	ALL	CRISPR	0.0524988	0.132215	0.397073	0.703142	0.981274	5	4
BMP2	ALL	CRISPR	-0.0172876	0.0518399	-0.333481	0.747344	0.98334	5	5
BMP2K	ALL	CRISPR	-0.10255	0.059289	-1.72966	0.121945	0.90745	5	5
BMP3	ALL	CRISPR	-0.077294	0.0943847	-0.818925	0.436543	0.951443	5	5
BMP4	ALL	CRISPR	0.100378	0.0573992	1.74877	0.118455	0.90745	5	5
BMP5	ALL	CRISPR	-0.0379804	0.0629437	-0.603403	0.562954	0.964799	5	5
BMP6	ALL	CRISPR	0.110244	0.0899095	1.22617	0.255	0.929959	5	5
BMP7	ALL	CRISPR	0.0536757	0.0862392	0.622405	0.550999	0.964799	5	5
BMP8A	ALL	CRISPR	-0.235392	0.0918548	-2.56266	0.0335082	0.899251	5	5
BMP8B	ALL	CRISPR	-0.00777459	0.100488	-0.0773682	0.940231	0.99785	5	5
BMPER	ALL	CRISPR	0.0185334	0.0804462	0.230382	0.823577	0.989348	5	5
BMPR1A	ALL	CRISPR	0.282723	0.167779	1.68509	0.130461	0.90745	5	5
BMPR1B	ALL	CRISPR	0.0693371	0.0612815	1.13145	0.290639	0.933961	5	5
BMPR2	ALL	CRISPR	0.0735114	0.0565462	1.30002	0.229796	0.926313	5	5
BMS1	ALL	CRISPR	-0.049914	0.0790797	-0.631186	0.545526	0.964419	5	5
BMT2	ALL	CRISPR	0.1091	0.110026	0.991582	0.350442	0.943214	5	5
BMX	ALL	CRISPR	0.140914	0.0974872	1.44546	0.191566	0.916779	5	4
BNC1	ALL	CRISPR	-0.00423994	0.0693105	-0.0611731	0.952722	0.99785	5	5
BNC2	ALL	CRISPR	0.045165	0.0622731	0.725273	0.488954	0.95778	5	5
BNIP1	ALL	CRISPR	-0.102966	0.150189	-0.685573	0.512356	0.959599	5	5
BNIP2	ALL	CRISPR	0.10539	0.0543921	1.9376	0.0886745	0.899605	5	5
BNIP3	ALL	CRISPR	0.0140255	0.0989013	0.141813	0.890734	0.997574	5	5
BNIP3L	ALL	CRISPR	0.016686	0.0502602	0.331991	0.748427	0.98334	5	5
BNIPL	ALL	CRISPR	-0.00661803	0.120337	-0.054996	0.95749	0.997925	5	5
BOC	ALL	CRISPR	-0.0548039	0.0619868	-0.884123	0.402418	0.947633	5	5
BOD1	ALL	CRISPR	-0.00709396	0.0825966	-0.0858868	0.933667	0.99785	5	5
BOD1L1	ALL	CRISPR	-0.145645	0.0888204	-1.63977	0.139685	0.90745	5	5
BOD1L2	ALL	CRISPR	-0.0448	0.0601731	-0.744519	0.47786	0.95778	5	5
BOK	ALL	CRISPR	-0.00368489	0.10985	-0.0335448	0.974062	0.998523	5	5
BOLA1	ALL	CRISPR	-0.115509	0.0625643	-1.84625	0.102062	0.90745	5	5
BOLA3	ALL	CRISPR	0.138568	0.13513	1.02544	0.33516	0.942748	5	5
BOLL	ALL	CRISPR	-0.0408826	0.0742775	-0.550404	0.597071	0.967932	5	5
BOP1	ALL	CRISPR	0.131518	0.0876384	1.50069	0.171828	0.907851	5	5
BORA	ALL	CRISPR	0.223903	0.0985616	2.27171	0.0527498	0.899605	5	5
BORCS5	ALL	CRISPR	0.0192886	0.0718041	0.268628	0.795013	0.988093	5	5
BORCS6	ALL	CRISPR	0.0686885	0.0656926	1.04561	0.326305	0.941141	5	5
BORCS7	ALL	CRISPR	0.108356	0.0769317	1.40847	0.19665	0.917943	5	5
BORCS8	ALL	CRISPR	0.0451532	0.107817	0.418795	0.686384	0.978778	5	5
BPGM	ALL	CRISPR	-0.0439205	0.0542803	-0.809143	0.441831	0.953229	5	5
BPHL	ALL	CRISPR	-0.0149397	0.0621622	-0.240335	0.816115	0.98858	5	5
BPI	ALL	CRISPR	-0.0954974	0.041776	-2.28594	0.0515908	0.899605	5	5
BPIFA1	ALL	CRISPR	0.133646	0.0630772	2.11877	0.0669537	0.899605	5	5
BPIFA2	ALL	CRISPR	0.0413567	0.0853012	0.484832	0.640792	0.973546	5	5
BPIFA3	ALL	CRISPR	-0.00484399	0.0491285	-0.0985983	0.923883	0.99785	5	5
BPIFB1	ALL	CRISPR	0.0527213	0.0847482	0.622093	0.551194	0.964799	5	5
BPIFB2	ALL	CRISPR	-0.110503	0.109077	-1.01307	0.340682	0.942885	5	5
BPIFB3	ALL	CRISPR	-0.0949453	0.0925355	-1.02604	0.334893	0.942748	5	5
BPIFB4	ALL	CRISPR	-0.0246845	0.0718444	-0.343583	0.740015	0.98334	5	5
BPIFB6	ALL	CRISPR	0.10155	0.0425083	2.38895	0.0439279	0.899605	5	5
BPIFC	ALL	CRISPR	-0.00449583	0.076949	-0.0584261	0.954842	0.99785	5	5
BPNT1	ALL	CRISPR	0.0998775	0.116146	0.859933	0.414851	0.947633	5	5
BPTF	ALL	CRISPR	-0.16656	0.100372	-1.65943	0.135612	0.90745	5	5
BRAF	ALL	CRISPR	-0.123785	0.0796701	-1.55372	0.158857	0.90745	5	5
BRAP	ALL	CRISPR	0.0400336	0.0670623	0.596962	0.567039	0.964799	5	5
BRAT1	ALL	CRISPR	-0.231291	0.182247	-1.2691	0.24008	0.929844	5	5
BRCA1	ALL	CRISPR	0.110418	0.0991558	1.11358	0.297796	0.933961	5	5
BRCA2	ALL	CRISPR	-0.0101433	0.151363	-0.0670128	0.948216	0.99785	5	5
BRCC3	ALL	CRISPR	0.0638053	0.0739544	0.862765	0.416843	0.948723	5	4
BRD1	ALL	CRISPR	0.183272	0.14983	1.2232	0.256058	0.929959	5	5
BRD2	ALL	CRISPR	-0.00764932	0.104784	-0.0730009	0.943598	0.99785	5	5
BRD3	ALL	CRISPR	0.0744086	0.0754454	0.986258	0.352892	0.943214	5	5
BRD4	ALL	CRISPR	-0.0532485	0.048722	-1.0929	0.306251	0.935348	5	5
BRD7	ALL	CRISPR	-0.126993	0.115304	-1.10138	0.302761	0.934331	5	5
BRD8	ALL	CRISPR	-0.0929554	0.0807186	-1.1516	0.282738	0.933961	5	5
BRD9	ALL	CRISPR	0.0299829	0.196465	0.152612	0.882483	0.997574	5	5
BRDT	ALL	CRISPR	-0.00766819	0.100599	-0.0762256	0.941111	0.99785	5	5
BRF1	ALL	CRISPR	-0.0403723	0.0946406	-0.426585	0.680929	0.978722	5	5
BRF2	ALL	CRISPR	0.0842937	0.0895265	0.941551	0.373981	0.947571	5	5
BRI3	ALL	CRISPR	-0.158729	0.0661965	-2.39784	0.0433224	0.899605	5	5
BRI3BP	ALL	CRISPR	-0.046012	0.0423094	-1.08751	0.308486	0.936391	5	5
BRICD5	ALL	CRISPR	-0.00578975	0.0463171	-0.125002	0.903606	0.99785	5	5
BRINP1	ALL	CRISPR	0.0363876	0.116784	0.311581	0.763324	0.984325	5	5
BRINP2	ALL	CRISPR	-0.0336912	0.0471263	-0.714913	0.494993	0.95778	5	5
BRINP3	ALL	CRISPR	-0.0489296	0.0711074	-0.688108	0.51084	0.95947	5	5
BRIP1	ALL	CRISPR	-0.0126064	0.145337	-0.0867391	0.933011	0.99785	5	5
BRIX1	ALL	CRISPR	0.102303	0.114382	0.894396	0.397219	0.947633	5	5
BRK1	ALL	CRISPR	0.00774004	0.106944	0.072375	0.94408	0.99785	5	5
BRMS1	ALL	CRISPR	0.214824	0.123535	1.73897	0.120233	0.90745	5	5
BRMS1L	ALL	CRISPR	0.0114827	0.0730885	0.157107	0.879053	0.99706	5	5
BROX	ALL	CRISPR	-0.0966533	0.0584282	-1.65422	0.136679	0.90745	5	5
BRPF1	ALL	CRISPR	-0.11075	0.198369	-0.558303	0.591915	0.967932	5	5
BRPF3	ALL	CRISPR	0.047182	0.0715482	0.659445	0.528133	0.963198	5	5
BRS3	ALL	CRISPR	-0.00297019	0.0618741	-0.0480037	0.963054	0.998046	5	4
BRSK1	ALL	CRISPR	-0.0260503	0.101134	-0.257582	0.803232	0.988093	5	5
BRSK2	ALL	CRISPR	-0.0697244	0.0890442	-0.783031	0.456161	0.954375	5	5
BRWD1	ALL	CRISPR	0.0671936	0.0507016	1.32528	0.221677	0.922343	5	5
BRWD3	ALL	CRISPR	-0.0608743	0.0571123	-1.06587	0.32186	0.940912	5	4
BSCL2	ALL	CRISPR	0.0438653	0.0441826	0.992819	0.349874	0.943214	5	5
BSDC1	ALL	CRISPR	-0.0364594	0.118825	-0.306833	0.766805	0.984827	5	5
BSG	ALL	CRISPR	-0.00120054	0.11691	-0.010269	0.992058	0.999094	5	5
BSN	ALL	CRISPR	-0.246527	0.112109	-2.19899	0.0590868	0.899605	5	5
BSND	ALL	CRISPR	0.0633867	0.0742882	0.853254	0.418331	0.949631	5	5
BSPH1	ALL	CRISPR	0.0446725	0.0375529	1.18959	0.268313	0.932736	5	5
BSPRY	ALL	CRISPR	0.0873265	0.0551574	1.58322	0.152029	0.90745	5	5
BST1	ALL	CRISPR	-0.0899024	0.0629384	-1.42842	0.191027	0.916779	5	5
BST2	ALL	CRISPR	0.134415	0.110741	1.21378	0.259446	0.929959	5	5
BSX	ALL	CRISPR	0.00851797	0.0688843	0.123656	0.904638	0.99785	5	5
BTAF1	ALL	CRISPR	-0.203401	0.164098	-1.23951	0.250285	0.929959	5	5
BTBD1	ALL	CRISPR	-0.000223673	0.0774778	-0.00288693	0.997767	0.999807	5	5
BTBD10	ALL	CRISPR	0.0175339	0.0494578	0.354522	0.732111	0.981933	5	5
BTBD11	ALL	CRISPR	-0.198956	0.072701	-2.73663	0.0255821	0.899251	5	5
BTBD16	ALL	CRISPR	-0.013708	0.066233	-0.206967	0.841207	0.993461	5	5
BTBD17	ALL	CRISPR	-0.0497671	0.0692993	-0.718147	0.493103	0.95778	5	5
BTBD18	ALL	CRISPR	0.0359178	0.0580624	0.618606	0.553377	0.964799	5	5
BTBD2	ALL	CRISPR	-0.128473	0.0696024	-1.84582	0.10213	0.90745	5	5
BTBD3	ALL	CRISPR	0.0660685	0.055788	1.18428	0.270293	0.932736	5	5
BTBD6	ALL	CRISPR	0.128945	0.0697189	1.8495	0.101554	0.90745	5	5
BTBD7	ALL	CRISPR	0.123056	0.0478528	2.57156	0.0330473	0.899251	5	5
BTBD8	ALL	CRISPR	0.0182007	0.0400716	0.454204	0.661752	0.974662	5	5
BTBD9	ALL	CRISPR	-0.174139	0.0752958	-2.31273	0.0494776	0.899605	5	5
BTC	ALL	CRISPR	-0.0371225	0.0716291	-0.51826	0.618302	0.96984	5	5
BTD	ALL	CRISPR	0.0245813	0.131686	0.186666	0.85657	0.994293	5	5
BTF3	ALL	CRISPR	-0.114428	0.091459	-1.25114	0.24623	0.9299	5	5
BTF3L4	ALL	CRISPR	0.0188811	0.101641	0.185762	0.857255	0.994293	5	5
BTG1	ALL	CRISPR	0.174594	0.249153	0.700749	0.503328	0.958782	5	5
BTG2	ALL	CRISPR	0.167579	0.0904444	1.85284	0.101035	0.90745	5	5
BTG3	ALL	CRISPR	-0.0578418	0.0425836	-1.35831	0.211427	0.922178	5	5
BTG4	ALL	CRISPR	0.0377147	0.0478075	0.788888	0.45292	0.954375	5	5
BTK	ALL	CRISPR	-0.0105374	0.160153	-0.0657957	0.94938	0.99785	5	4
BTLA	ALL	CRISPR	-0.000803327	0.0728651	-0.0110248	0.991474	0.999094	5	5
BTN1A1	ALL	CRISPR	-0.0229942	0.0851182	-0.270144	0.793887	0.988093	5	5
BTN2A1	ALL	CRISPR	0.0616082	0.0356149	1.72985	0.121911	0.90745	5	5
BTN2A2	ALL	CRISPR	0.0617538	0.0804635	0.767475	0.464845	0.956023	5	5
BTN3A1	ALL	CRISPR	0.114223	0.0574126	1.98951	0.0818351	0.899605	5	5
BTN3A2	ALL	CRISPR	-0.0270321	0.0516403	-0.523468	0.614835	0.96984	5	5
BTN3A3	ALL	CRISPR	0.0465797	0.0330966	1.40739	0.196958	0.917943	5	5
BTNL3	ALL	CRISPR	-0.131793	0.0929265	-1.41825	0.193875	0.916779	5	5
BTNL8	ALL	CRISPR	-0.0266681	0.104713	-0.254677	0.805397	0.988093	5	5
BTNL9	ALL	CRISPR	0.0481926	0.0959663	0.502183	0.629067	0.972839	5	5
BTRC	ALL	CRISPR	0.0204081	0.0424925	0.480275	0.643889	0.974	5	5
BUB1	ALL	CRISPR	0.203968	0.103624	1.96835	0.084559	0.899605	5	5
BUB1B	ALL	CRISPR	0.0234917	0.153394	0.153147	0.882075	0.997461	5	5
BUB3	ALL	CRISPR	-0.0408485	0.172953	-0.236183	0.819225	0.988983	5	5
BUD13	ALL	CRISPR	0.0767339	0.14426	0.531913	0.609236	0.96984	5	5
BUD23	ALL	CRISPR	0.0321022	0.102314	0.313762	0.761727	0.983847	5	5
BUD31	ALL	CRISPR	0.121209	0.173775	0.697502	0.505251	0.958841	5	5
BVES	ALL	CRISPR	0.023191	0.0962127	0.241039	0.815588	0.988348	5	5
BYSL	ALL	CRISPR	0.0718403	0.055337	1.29823	0.230382	0.926313	5	5
BZW1	ALL	CRISPR	0.0138753	0.106321	0.130504	0.89939	0.997736	5	5
BZW2	ALL	CRISPR	-0.00893591	0.0759063	-0.117723	0.909189	0.99785	5	5
C10orf105	ALL	CRISPR	0.11167	0.0377164	2.96078	0.0181247	0.899251	5	5
C10orf113	ALL	CRISPR	-0.0551445	0.0507855	-1.08583	0.309186	0.936391	5	5
C10orf120	ALL	CRISPR	-0.0467358	0.0489552	-0.954664	0.3677	0.947571	5	5
C10orf53	ALL	CRISPR	-0.00022598	0.0792503	-0.00285148	0.997795	0.999807	5	5
C10orf55	ALL	CRISPR	0.029509	0.0495328	0.595747	0.567812	0.964799	5	5
C10orf62	ALL	CRISPR	-0.0695696	0.0703396	-0.989053	0.351604	0.943214	5	5
C10orf67	ALL	CRISPR	0.10595	0.0644034	1.6451	0.138568	0.90745	5	5
C10orf71	ALL	CRISPR	0.0335597	0.0381344	0.880039	0.404498	0.947633	5	5
C10orf82	ALL	CRISPR	0.0146234	0.0677572	0.21582	0.834529	0.992375	5	5
C10orf88	ALL	CRISPR	0.102899	0.121994	0.843476	0.423463	0.950381	5	5
C10orf90	ALL	CRISPR	-0.225203	0.0793474	-2.83819	0.0218727	0.899251	5	5
C10orf99	ALL	CRISPR	0.0522418	0.0664768	0.785866	0.454591	0.954375	5	5
C11orf1	ALL	CRISPR	0.025367	0.0480019	0.528459	0.611522	0.96984	5	5
C11orf16	ALL	CRISPR	-0.0679309	0.0391279	-1.73612	0.120753	0.90745	5	5
C11orf21	ALL	CRISPR	0.0703333	0.0784403	0.896648	0.396087	0.947633	5	5
C11orf24	ALL	CRISPR	-0.0473785	0.0601054	-0.788258	0.453268	0.954375	5	5
C11orf40	ALL	CRISPR	-0.00402709	0.0666476	-0.0604236	0.9533	0.99785	5	5
C11orf42	ALL	CRISPR	-0.0724022	0.111645	-0.648504	0.534826	0.963198	5	5
C11orf45	ALL	CRISPR	0.110016	0.0349446	3.1483	0.0136334	0.899251	5	5
C11orf49	ALL	CRISPR	-0.032911	0.0329039	-1.00022	0.346495	0.943214	5	5
C11orf52	ALL	CRISPR	-0.0116406	0.0816039	-0.142647	0.890096	0.997574	5	5
C11orf53	ALL	CRISPR	-0.0206688	0.0608569	-0.33963	0.742879	0.98334	5	5
C11orf54	ALL	CRISPR	0.119967	0.0524956	2.28529	0.0516435	0.899605	5	5
C11orf58	ALL	CRISPR	-0.0944556	0.0760418	-1.24215	0.249358	0.929959	5	5
C11orf65	ALL	CRISPR	-0.0996657	0.102599	-0.971407	0.359796	0.946703	5	5
C11orf68	ALL	CRISPR	0.123679	0.0823799	1.50133	0.171667	0.907851	5	5
C11orf71	ALL	CRISPR	0.270261	0.0981925	2.75236	0.0249679	0.899251	5	5
C11orf74	ALL	CRISPR	0.0638582	0.068004	0.939036	0.375194	0.947633	5	5
C11orf80	ALL	CRISPR	0.0287953	0.04686	0.614496	0.555957	0.964799	5	5
C11orf86	ALL	CRISPR	0.11918	0.0593873	2.00684	0.079668	0.899605	5	5
C11orf87	ALL	CRISPR	-0.0190165	0.0346454	-0.54889	0.598062	0.968131	5	5
C11orf88	ALL	CRISPR	-0.0597916	0.0832953	-0.717827	0.49329	0.95778	5	5
C11orf91	ALL	CRISPR	0.0802352	0.0428938	1.87055	0.0983232	0.90745	5	5
C11orf94	ALL	CRISPR	-0.156496	0.0797658	-1.96195	0.0854002	0.899605	5	5
C12orf10	ALL	CRISPR	0.0893549	0.105004	0.850964	0.419529	0.949894	5	5
C12orf29	ALL	CRISPR	0.000387841	0.0451425	0.00859149	0.993355	0.999313	5	5
C12orf4	ALL	CRISPR	0.0282145	0.0551065	0.512	0.622482	0.970728	5	5
C12orf40	ALL	CRISPR	-0.140755	0.054544	-2.58058	0.032587	0.899251	5	5
C12orf42	ALL	CRISPR	-0.0279597	0.0635186	-0.440181	0.671456	0.976702	5	5
C12orf43	ALL	CRISPR	-0.111233	0.0640401	-1.73693	0.120606	0.90745	5	5
C12orf45	ALL	CRISPR	0.147219	0.0577161	2.55074	0.0341353	0.899251	5	5
C12orf49	ALL	CRISPR	0.0984103	0.0846377	1.16272	0.27845	0.933961	5	5
C12orf50	ALL	CRISPR	0.0467702	0.0643638	0.726654	0.488152	0.95778	5	5
C12orf54	ALL	CRISPR	-0.0747204	0.0423901	-1.76269	0.115972	0.90745	5	5
C12orf56	ALL	CRISPR	-0.0246075	0.108256	-0.227309	0.825885	0.990417	5	5
C12orf57	ALL	CRISPR	0.00443201	0.0761235	0.0582213	0.955	0.99785	5	5
C12orf60	ALL	CRISPR	0.109723	0.0753297	1.45657	0.183333	0.913045	5	5
C12orf65	ALL	CRISPR	-0.0522965	0.11421	-0.457899	0.659206	0.974662	5	5
C12orf66	ALL	CRISPR	-0.102313	0.139406	-0.733917	0.483951	0.95778	5	5
C12orf71	ALL	CRISPR	-0.100541	0.0620528	-1.62025	0.143838	0.90745	5	5
C12orf73	ALL	CRISPR	-0.0658552	0.109989	-0.598744	0.565907	0.964799	5	5
C12orf74	ALL	CRISPR	-0.0495058	0.0622451	-0.795337	0.449369	0.95408	5	5
C12orf75	ALL	CRISPR	-0.0676912	0.0562594	-1.2032	0.263295	0.931767	5	5
C12orf76	ALL	CRISPR	0.0200904	0.0535162	0.375408	0.717115	0.981933	5	5
C14orf119	ALL	CRISPR	-0.0647048	0.0932704	-0.693734	0.507488	0.958991	5	5
C14orf177	ALL	CRISPR	-0.106355	0.072412	-1.46874	0.180093	0.91199	5	5
C14orf180	ALL	CRISPR	-0.113051	0.117015	-0.966119	0.362278	0.947029	5	5
C14orf28	ALL	CRISPR	-0.0071619	0.0336609	-0.212766	0.836831	0.992854	5	5
C14orf39	ALL	CRISPR	-0.0752861	0.0438342	-1.71752	0.124212	0.90745	5	5
C14orf93	ALL	CRISPR	-0.000730479	0.0510852	-0.0142992	0.988941	0.999094	5	5
C15orf39	ALL	CRISPR	0.0859608	0.123022	0.698744	0.504515	0.958841	5	5
C15orf40	ALL	CRISPR	-0.00509278	0.0780364	-0.0652615	0.949567	0.99785	5	5
C15orf41	ALL	CRISPR	-0.0219673	0.119183	-0.184315	0.858353	0.994444	5	5
C15orf48	ALL	CRISPR	0.0993133	0.0444552	2.23401	0.055946	0.899605	5	5
C15orf53	ALL	CRISPR	-0.0319333	0.113469	-0.281428	0.785525	0.988093	5	5
C15orf61	ALL	CRISPR	0.0179763	0.0739849	0.242973	0.81414	0.988348	5	5
C15orf62	ALL	CRISPR	0.00895269	0.08733	0.102516	0.92087	0.99785	5	5
C15orf65	ALL	CRISPR	0.106904	0.0596803	1.79128	0.111022	0.90745	5	5
C16orf45	ALL	CRISPR	0.0217353	0.07197	0.302005	0.77035	0.986018	5	5
C16orf46	ALL	CRISPR	-0.0264887	0.0492064	-0.538318	0.605007	0.969831	5	5
C16orf54	ALL	CRISPR	-0.0226684	0.0938206	-0.241614	0.815157	0.988348	5	5
C16orf58	ALL	CRISPR	-0.046114	0.0884741	-0.521214	0.616334	0.96984	5	5
C16orf70	ALL	CRISPR	-0.0936617	0.0403541	-2.321	0.0488432	0.899605	5	5
C16orf71	ALL	CRISPR	0.0768722	0.0462459	1.66225	0.135037	0.90745	5	5
C16orf72	ALL	CRISPR	0.0415965	0.190495	0.21836	0.832616	0.991781	5	5
C16orf74	ALL	CRISPR	0.0676097	0.0627793	1.07694	0.312907	0.939432	5	5
C16orf78	ALL	CRISPR	0.026624	0.0605355	0.439807	0.671716	0.976702	5	5
C16orf86	ALL	CRISPR	-0.0975934	0.107683	-0.906306	0.391253	0.947633	5	5
C16orf87	ALL	CRISPR	0.0402248	0.0615252	0.653795	0.531583	0.963198	5	5
C16orf89	ALL	CRISPR	0.0824657	0.0581817	1.41738	0.19412	0.916779	5	5
C16orf90	ALL	CRISPR	0.0560412	0.0559634	1.00139	0.345961	0.943214	5	5
C16orf91	ALL	CRISPR	0.0872424	0.0843336	1.03449	0.331162	0.942748	5	5
C16orf92	ALL	CRISPR	-0.115286	0.0936953	-1.23043	0.253486	0.929959	5	5
C16orf95	ALL	CRISPR	-0.0580758	0.0653138	-0.889181	0.399852	0.947633	5	5
C16orf96	ALL	CRISPR	-0.0534813	0.116954	-0.457285	0.659628	0.974662	5	5
C17orf107	ALL	CRISPR	0.0331886	0.0639559	0.51893	0.617855	0.96984	5	5
C17orf47	ALL	CRISPR	0.0469898	0.0914932	0.513588	0.62142	0.970325	5	5
C17orf49	ALL	CRISPR	-0.00437957	0.0759218	-0.0576853	0.955414	0.99785	5	5
C17orf50	ALL	CRISPR	-0.0100767	0.089996	-0.111968	0.913607	0.99785	5	5
C17orf51	ALL	CRISPR	-0.0620687	0.0890985	-0.69663	0.505768	0.958841	5	5
C17orf53	ALL	CRISPR	0.119172	0.0732693	1.62649	0.142497	0.90745	5	5
C17orf58	ALL	CRISPR	-0.052353	0.0759366	-0.689431	0.510051	0.959429	5	5
C17orf64	ALL	CRISPR	-0.061879	0.0385415	-1.60551	0.147048	0.90745	5	5
C17orf67	ALL	CRISPR	-0.0417276	0.0558909	-0.746589	0.476677	0.95778	5	5
C17orf75	ALL	CRISPR	-0.0101584	0.045552	-0.223006	0.82912	0.99108	5	5
C17orf78	ALL	CRISPR	0.00780615	0.0447823	0.174313	0.86595	0.995165	5	5
C17orf80	ALL	CRISPR	0.063891	0.0863927	0.739541	0.480714	0.95778	5	5
C17orf97	ALL	CRISPR	0.076996	0.0495489	1.55394	0.158805	0.90745	5	5
C17orf98	ALL	CRISPR	0.0182208	0.0538019	0.338665	0.743579	0.98334	5	5
C17orf99	ALL	CRISPR	0.149301	0.0835834	1.78625	0.111878	0.90745	5	5
C18orf21	ALL	CRISPR	-0.0593561	0.0826316	-0.718322	0.493001	0.95778	5	5
C18orf25	ALL	CRISPR	-0.0904092	0.0640906	-1.41065	0.196028	0.917943	5	5
C18orf32	ALL	CRISPR	0.213068	0.0927966	2.29607	0.050781	0.899605	5	5
C18orf54	ALL	CRISPR	-0.0590229	0.0524985	-1.12428	0.293495	0.933961	5	5
C18orf63	ALL	CRISPR	-0.00491953	0.0789308	-0.0623272	0.951831	0.99785	5	5
C19orf12	ALL	CRISPR	0.00938357	0.0525537	0.178552	0.862728	0.994686	5	5
C19orf18	ALL	CRISPR	0.0508959	0.0552647	0.920947	0.384009	0.947633	5	5
C19orf24	ALL	CRISPR	-0.132195	0.0939139	-1.40762	0.196891	0.917943	5	5
C19orf25	ALL	CRISPR	-0.0501304	0.0691394	-0.725062	0.489076	0.95778	5	5
C19orf33	ALL	CRISPR	-0.0377116	0.0567825	-0.664141	0.525275	0.963198	5	5
C19orf38	ALL	CRISPR	0.168697	0.0590543	2.85665	0.0212607	0.899251	5	5
C19orf44	ALL	CRISPR	-0.0189415	0.0442019	-0.428522	0.679576	0.978605	5	5
C19orf47	ALL	CRISPR	-0.0475211	0.0836209	-0.568292	0.585431	0.967576	5	5
C19orf53	ALL	CRISPR	0.13965	0.181187	0.770753	0.463006	0.955968	5	5
C19orf54	ALL	CRISPR	-0.0849417	0.0868443	-0.978091	0.356676	0.945858	5	5
C19orf57	ALL	CRISPR	0.00626794	0.0512449	0.122313	0.905668	0.99785	5	5
C19orf66	ALL	CRISPR	0.00786888	0.0754395	0.104307	0.919493	0.99785	5	5
C19orf67	ALL	CRISPR	0.0387422	0.0758929	0.510485	0.623496	0.970728	5	5
C19orf70	ALL	CRISPR	0.016176	0.137344	0.117778	0.909147	0.99785	5	5
C19orf71	ALL	CRISPR	0.07005	0.0605826	1.15627	0.28093	0.933961	5	5
C19orf73	ALL	CRISPR	0.0581651	0.0504444	1.15305	0.282175	0.933961	5	5
C19orf81	ALL	CRISPR	-0.0473506	0.10785	-0.439042	0.672247	0.976702	5	5
C19orf84	ALL	CRISPR	-0.012308	0.0607458	-0.202615	0.844494	0.993461	5	5
C1D	ALL	CRISPR	-0.0897742	0.105797	-0.848554	0.420793	0.949956	5	5
C1GALT1	ALL	CRISPR	0.168078	0.0679983	2.47179	0.0386023	0.899251	5	5
C1GALT1C1	ALL	CRISPR	0.0730609	0.10431	0.700424	0.506269	0.958841	5	4
C1orf100	ALL	CRISPR	0.0262595	0.0450022	0.583516	0.575623	0.965384	5	5
C1orf105	ALL	CRISPR	0.0436912	0.0682498	0.640165	0.539963	0.964414	5	5
C1orf109	ALL	CRISPR	-0.128031	0.139758	-0.916086	0.386403	0.947633	5	5
C1orf112	ALL	CRISPR	0.0534765	0.066843	0.800033	0.446796	0.95375	5	5
C1orf115	ALL	CRISPR	-0.0493067	0.0653921	-0.754017	0.472447	0.95778	5	5
C1orf116	ALL	CRISPR	-0.0607145	0.0982054	-0.61824	0.553607	0.964799	5	5
C1orf122	ALL	CRISPR	0.0988436	0.103268	0.957157	0.366515	0.947374	5	5
C1orf123	ALL	CRISPR	-0.065326	0.0750435	-0.870509	0.409382	0.947633	5	5
C1orf127	ALL	CRISPR	-0.0398481	0.0416062	-0.957744	0.366237	0.947374	5	5
C1orf131	ALL	CRISPR	0.0883981	0.103539	0.853765	0.418064	0.949631	5	5
C1orf141	ALL	CRISPR	-0.0507698	0.0653762	-0.77658	0.459749	0.954428	5	5
C1orf146	ALL	CRISPR	0.0767038	0.0419898	1.82672	0.105164	0.90745	5	5
C1orf158	ALL	CRISPR	-0.121908	0.0676257	-1.80269	0.109104	0.90745	5	5
C1orf159	ALL	CRISPR	-0.0470448	0.0646592	-0.727581	0.487615	0.95778	5	5
C1orf162	ALL	CRISPR	-0.121937	0.134352	-0.907594	0.390612	0.947633	5	5
C1orf174	ALL	CRISPR	-0.0416817	0.0614583	-0.678211	0.516771	0.961525	5	5
C1orf185	ALL	CRISPR	0.0555896	0.0497233	1.11798	0.296022	0.933961	5	5
C1orf189	ALL	CRISPR	-0.0680012	0.0573926	-1.18484	0.270081	0.932736	5	5
C1orf194	ALL	CRISPR	-0.00507732	0.0799024	-0.0635439	0.950892	0.99785	5	5
C1orf198	ALL	CRISPR	0.104733	0.091104	1.14959	0.283516	0.933961	5	5
C1orf21	ALL	CRISPR	-0.0691206	0.0956293	-0.722797	0.490393	0.95778	5	5
C1orf210	ALL	CRISPR	0.0216639	0.0897979	0.241252	0.815428	0.988348	5	5
C1orf216	ALL	CRISPR	0.00217941	0.0573622	0.0379939	0.970624	0.998523	5	5
C1orf226	ALL	CRISPR	0.0513944	0.0710396	0.723461	0.490007	0.95778	5	5
C1orf35	ALL	CRISPR	-0.000468747	0.0707948	-0.00662121	0.994879	0.999776	5	5
C1orf43	ALL	CRISPR	0.0299926	0.106877	0.280626	0.786118	0.988093	5	5
C1orf50	ALL	CRISPR	0.0577657	0.104358	0.553533	0.595026	0.967932	5	5
C1orf52	ALL	CRISPR	-0.0462531	0.0462554	-0.99995	0.346616	0.943214	5	5
C1orf53	ALL	CRISPR	-0.031	0.108125	-0.286705	0.781623	0.987364	5	5
C1orf54	ALL	CRISPR	0.0121647	0.0387478	0.313945	0.761593	0.983847	5	5
C1orf56	ALL	CRISPR	-0.00286478	0.0635827	-0.0450559	0.965167	0.99828	5	5
C1orf61	ALL	CRISPR	-0.0124587	0.0587068	-0.212219	0.837244	0.992854	5	5
C1orf68	ALL	CRISPR	0.0335334	0.0806844	0.415613	0.688618	0.978778	5	5
C1orf74	ALL	CRISPR	0.136899	0.0886525	1.54421	0.161115	0.90745	5	5
C1orf87	ALL	CRISPR	-0.0148939	0.0594637	-0.250471	0.808536	0.988348	5	5
C1orf94	ALL	CRISPR	-0.00361975	0.0441236	-0.0820365	0.936633	0.99785	5	5
C1QA	ALL	CRISPR	-0.0179033	0.030858	-0.580184	0.577762	0.965384	5	5
C1QB	ALL	CRISPR	-0.0183614	0.0542956	-0.338174	0.743935	0.98334	5	5
C1QBP	ALL	CRISPR	-0.15964	0.145762	-1.09521	0.305298	0.934913	5	5
C1QC	ALL	CRISPR	-0.070147	0.0621113	-1.12938	0.291463	0.933961	5	5
C1QL1	ALL	CRISPR	-0.0801636	0.113326	-0.70737	0.499421	0.958077	5	5
C1QL2	ALL	CRISPR	0.000906475	0.0561208	0.0161522	0.987509	0.999005	5	5
C1QL3	ALL	CRISPR	0.0905479	0.0751735	1.20452	0.262812	0.931413	5	5
C1QL4	ALL	CRISPR	-0.164511	0.057875	-2.84252	0.0217275	0.899251	5	5
C1QTNF1	ALL	CRISPR	0.141801	0.0955196	1.48452	0.175968	0.907851	5	5
C1QTNF12	ALL	CRISPR	0.0520082	0.0897801	0.579284	0.57834	0.965384	5	5
C1QTNF2	ALL	CRISPR	0.0578778	0.0829694	0.69758	0.505205	0.958841	5	5
C1QTNF3	ALL	CRISPR	0.0154177	0.0471073	0.327289	0.751849	0.98334	5	5
C1QTNF4	ALL	CRISPR	-0.143526	0.0622092	-2.30716	0.0499101	0.899605	5	5
C1QTNF5	ALL	CRISPR	0.0278325	0.0784907	0.354596	0.732058	0.981933	5	5
C1QTNF6	ALL	CRISPR	0.143356	0.104618	1.37027	0.207818	0.920618	5	5
C1QTNF7	ALL	CRISPR	-0.043706	0.0740481	-0.590237	0.571323	0.964799	5	5
C1QTNF8	ALL	CRISPR	-0.154224	0.139758	-1.1035	0.301892	0.934329	5	5
C1QTNF9	ALL	CRISPR	-0.0589077	0.128716	-0.457658	0.659372	0.974662	5	5
C1QTNF9B	ALL	CRISPR	0.0678557	0.145872	0.465173	0.654208	0.974662	5	5
C1RL	ALL	CRISPR	-0.140533	0.0548337	-2.56289	0.0334961	0.899251	5	5
C1S	ALL	CRISPR	-0.0728873	0.0400104	-1.82171	0.105975	0.90745	5	5
C2	ALL	CRISPR	0.109974	0.0797998	1.37813	0.205477	0.919428	5	5
C20orf141	ALL	CRISPR	0.0648228	0.0584001	1.10998	0.299255	0.933961	5	5
C20orf144	ALL	CRISPR	0.00906781	0.0695396	0.130398	0.899471	0.997736	5	5
C20orf173	ALL	CRISPR	-0.0501996	0.0499456	-1.00509	0.344284	0.943214	5	5
C20orf194	ALL	CRISPR	0.0893892	0.0861006	1.0382	0.329537	0.941597	5	5
C20orf202	ALL	CRISPR	-0.0932968	0.0960196	-0.971643	0.359685	0.946703	5	5
C20orf27	ALL	CRISPR	0.0588208	0.0526399	1.11742	0.296247	0.933961	5	5
C20orf85	ALL	CRISPR	-0.177213	0.0857608	-2.06637	0.0726376	0.899605	5	5
C20orf96	ALL	CRISPR	-0.0456751	0.101641	-0.449375	0.665086	0.974817	5	5
C21orf2	ALL	CRISPR	0.0431994	0.0935736	0.461662	0.656618	0.974662	5	5
C21orf58	ALL	CRISPR	0.0471032	0.0939588	0.501318	0.629649	0.972915	5	5
C21orf62	ALL	CRISPR	0.165004	0.0759478	2.1726	0.061569	0.899605	5	5
C21orf91	ALL	CRISPR	0.0383531	0.0335838	1.14201	0.286475	0.933961	5	5
C22orf15	ALL	CRISPR	0.0492151	0.0730433	0.67378	0.51944	0.962349	5	5
C22orf23	ALL	CRISPR	0.107457	0.0887092	1.21134	0.260329	0.929959	5	5
C22orf31	ALL	CRISPR	0.00365195	0.0578835	0.0630914	0.951242	0.99785	5	5
C22orf39	ALL	CRISPR	-0.112426	0.052506	-2.1412	0.0646553	0.899605	5	5
C22orf42	ALL	CRISPR	0.0489542	0.0591088	0.828205	0.431566	0.951443	5	5
C22orf46	ALL	CRISPR	-0.00927722	0.0455132	-0.203836	0.843572	0.993461	5	5
C2CD2	ALL	CRISPR	0.0380597	0.096974	0.392473	0.704959	0.981678	5	5
C2CD2L	ALL	CRISPR	0.128697	0.0518046	2.48428	0.0378581	0.899251	5	5
C2CD3	ALL	CRISPR	-0.0509286	0.0615086	-0.827992	0.43168	0.951443	5	5
C2CD4A	ALL	CRISPR	-0.0919155	0.0901559	-1.01952	0.337796	0.942748	5	5
C2CD4B	ALL	CRISPR	-0.00392246	0.101085	-0.0388035	0.969998	0.998523	5	5
C2CD4C	ALL	CRISPR	-0.0226237	0.0707142	-0.319932	0.757216	0.983847	5	5
C2CD4D	ALL	CRISPR	-0.214489	0.0461763	-4.645	0.0016554	0.899251	5	5
C2CD5	ALL	CRISPR	-0.023223	0.172478	-0.134643	0.89622	0.997736	5	5
C2CD6	ALL	CRISPR	-0.0776475	0.0501222	-1.54916	0.159935	0.90745	5	5
C2orf15	ALL	CRISPR	0.0743752	0.0296285	2.51026	0.0363561	0.899251	5	5
C2orf16	ALL	CRISPR	-0.0416476	0.057999	-0.718076	0.493145	0.95778	5	5
C2orf40	ALL	CRISPR	0.0551122	0.0663073	0.831164	0.429988	0.951443	5	5
C2orf42	ALL	CRISPR	-0.0561526	0.0472789	-1.18769	0.26902	0.932736	5	5
C2orf49	ALL	CRISPR	-0.0778199	0.0732519	-1.06236	0.319087	0.940013	5	5
C2orf50	ALL	CRISPR	0.0104232	0.0863444	0.120717	0.906892	0.99785	5	5
C2orf54	ALL	CRISPR	-0.043511	0.073353	-0.593172	0.569452	0.964799	5	5
C2orf66	ALL	CRISPR	0.0598915	0.077771	0.7701	0.463372	0.956023	5	5
C2orf68	ALL	CRISPR	-0.0239033	0.10781	-0.221718	0.830088	0.991259	5	5
C2orf69	ALL	CRISPR	0.0317548	0.0800112	0.39688	0.701834	0.981274	5	5
C2orf70	ALL	CRISPR	0.00299889	0.0542813	0.0552472	0.957296	0.997925	5	5
C2orf72	ALL	CRISPR	-0.0664438	0.058071	-1.14418	0.285627	0.933961	5	5
C2orf73	ALL	CRISPR	0.0814732	0.046314	1.75915	0.116598	0.90745	5	5
C2orf76	ALL	CRISPR	-0.108379	0.063962	-1.69443	0.128632	0.90745	5	5
C2orf78	ALL	CRISPR	0.147778	0.120192	1.22951	0.253811	0.929959	5	5
C2orf80	ALL	CRISPR	0.104076	0.0651695	1.597	0.148932	0.90745	5	5
C2orf88	ALL	CRISPR	-0.00948192	0.0437531	-0.216714	0.833855	0.992161	5	5
C2orf91	ALL	CRISPR	-0.00209249	0.097384	-0.021487	0.983383	0.998523	5	5
C3	ALL	CRISPR	-0.151073	0.0602637	-2.50687	0.0365489	0.899251	5	5
C3AR1	ALL	CRISPR	0.0776829	0.0406906	1.90911	0.0926582	0.900213	5	5
C3orf14	ALL	CRISPR	0.0114904	0.0469619	0.244674	0.812868	0.988348	5	5
C3orf18	ALL	CRISPR	0.105106	0.0810435	1.29691	0.230813	0.926313	5	5
C3orf20	ALL	CRISPR	0.0909177	0.047344	1.92037	0.0910641	0.899971	5	5
C3orf22	ALL	CRISPR	0.0118638	0.0742904	0.159695	0.87708	0.99706	5	5
C3orf30	ALL	CRISPR	0.0437221	0.0600459	0.728145	0.487288	0.95778	5	5
C3orf33	ALL	CRISPR	0.034499	0.0428614	0.804896	0.444141	0.953355	5	5
C3orf36	ALL	CRISPR	-0.139255	0.0966796	-1.44038	0.187725	0.913921	5	5
C3orf38	ALL	CRISPR	0.169447	0.136013	1.24581	0.248081	0.929959	5	5
C3orf52	ALL	CRISPR	-0.0442064	0.0694686	-0.63635	0.542322	0.964414	5	5
C3orf58	ALL	CRISPR	0.0611493	0.0308251	1.98375	0.0825681	0.899605	5	5
C3orf62	ALL	CRISPR	0.0161382	0.0784157	0.205803	0.842086	0.993461	5	5
C3orf67	ALL	CRISPR	-0.0605742	0.118354	-0.511805	0.622613	0.970728	5	5
C3orf70	ALL	CRISPR	-0.0043799	0.0892551	-0.0490717	0.962065	0.998046	5	5
C3orf80	ALL	CRISPR	0.222655	0.0989982	2.24908	0.0546461	0.899605	5	5
C3orf84	ALL	CRISPR	0.00234969	0.0616652	0.038104	0.970538	0.998523	5	5
C4BPA	ALL	CRISPR	-0.0170643	0.0654963	-0.260539	0.801029	0.988093	5	5
C4BPB	ALL	CRISPR	-0.0495416	0.0558322	-0.88733	0.40079	0.947633	5	5
C4orf17	ALL	CRISPR	-0.082457	0.0625603	-1.31804	0.223977	0.922343	5	5
C4orf19	ALL	CRISPR	-0.0656388	0.0708069	-0.927012	0.381037	0.947633	5	5
C4orf3	ALL	CRISPR	-0.0247024	0.0511651	-0.482797	0.642174	0.973911	5	5
C4orf33	ALL	CRISPR	-0.0620927	0.0713727	-0.869979	0.409655	0.947633	5	5
C4orf36	ALL	CRISPR	0.163811	0.0640164	2.55889	0.0337053	0.899251	5	5
C4orf45	ALL	CRISPR	0.0222817	0.0613813	0.363005	0.726005	0.981933	5	5
C4orf46	ALL	CRISPR	-0.1544	0.0968055	-1.59495	0.149389	0.90745	5	5
C4orf47	ALL	CRISPR	-0.0419705	0.0684347	-0.613292	0.556713	0.964799	5	5
C4orf48	ALL	CRISPR	0.0745962	0.0949946	0.785268	0.454921	0.954375	5	5
C4orf51	ALL	CRISPR	-0.0133635	0.0510973	-0.26153	0.800291	0.988093	5	5
C5	ALL	CRISPR	0.0768464	0.0582865	1.31842	0.223855	0.922343	5	5
C5AR1	ALL	CRISPR	0.0863002	0.0839101	1.02848	0.333811	0.942748	5	5
C5AR2	ALL	CRISPR	0.0276452	0.0695934	0.397239	0.701579	0.98116	5	5
C5orf15	ALL	CRISPR	-0.0299372	0.0774675	-0.386448	0.70924	0.981933	5	5
C5orf22	ALL	CRISPR	-0.0166108	0.0982808	-0.169014	0.869981	0.995968	5	5
C5orf24	ALL	CRISPR	-0.0524222	0.0604922	-0.866594	0.411401	0.947633	5	5
C5orf30	ALL	CRISPR	-0.0625322	0.0737554	-0.847833	0.421171	0.950241	5	5
C5orf34	ALL	CRISPR	-0.00580926	0.0491121	-0.118286	0.908757	0.99785	5	5
C5orf38	ALL	CRISPR	-0.130638	0.0820371	-1.59243	0.149954	0.90745	5	5
C5orf46	ALL	CRISPR	0.0232777	0.059874	0.388778	0.707583	0.981933	5	5
C5orf47	ALL	CRISPR	-0.11239	0.0860302	-1.3064	0.227722	0.924991	5	5
C5orf49	ALL	CRISPR	0.0553901	0.0982476	0.563781	0.588354	0.967932	5	5
C5orf51	ALL	CRISPR	-0.0306919	0.0702833	-0.436688	0.673884	0.977556	5	5
C5orf52	ALL	CRISPR	-0.0517918	0.0644068	-0.804135	0.444555	0.953355	5	5
C5orf63	ALL	CRISPR	0.010164	0.0972999	0.10446	0.919376	0.99785	5	5
C6	ALL	CRISPR	-0.0856445	0.0915327	-0.935671	0.376823	0.947633	5	5
C6orf10	ALL	CRISPR	-0.0966126	0.0733058	-1.31794	0.22401	0.922343	5	5
C6orf106	ALL	CRISPR	-0.00182463	0.0909248	-0.0200674	0.984481	0.998523	5	5
C6orf118	ALL	CRISPR	-0.222847	0.0582489	-3.82577	0.00504816	0.899251	5	5
C6orf120	ALL	CRISPR	-0.0584175	0.0891751	-0.655088	0.530792	0.963198	5	5
C6orf132	ALL	CRISPR	0.078412	0.0674544	1.16244	0.278557	0.933961	5	5
C6orf136	ALL	CRISPR	0.0470583	0.0540063	0.871348	0.40895	0.947633	5	5
C6orf141	ALL	CRISPR	0.00546326	0.0703919	0.0776121	0.940043	0.99785	5	5
C6orf15	ALL	CRISPR	-0.0327587	0.0554165	-0.591136	0.57075	0.964799	5	5
C6orf163	ALL	CRISPR	-0.118058	0.0579955	-2.03564	0.0761875	0.899605	5	5
C6orf201	ALL	CRISPR	-0.0285247	0.0709918	-0.401803	0.698349	0.980665	5	5
C6orf203	ALL	CRISPR	0.112575	0.0621374	1.81171	0.107608	0.90745	5	5
C6orf222	ALL	CRISPR	-0.0153148	0.0778123	-0.196818	0.848878	0.994057	5	5
C6orf223	ALL	CRISPR	0.107843	0.0739329	1.45866	0.182774	0.912812	5	5
C6orf226	ALL	CRISPR	0.223895	0.104371	2.14517	0.0642565	0.899605	5	5
C6orf47	ALL	CRISPR	0.0444864	0.0629269	0.706954	0.499666	0.958148	5	5
C6orf48	ALL	CRISPR	0.0275107	0.0368699	0.746156	0.476924	0.95778	5	5
C6orf52	ALL	CRISPR	0.00457529	0.0836957	0.0546657	0.957745	0.997942	5	5
C6orf58	ALL	CRISPR	-0.0787645	0.0503627	-1.56395	0.156459	0.90745	5	5
C6orf62	ALL	CRISPR	-0.0271138	0.0680918	-0.398194	0.700902	0.980971	5	5
C6orf89	ALL	CRISPR	-0.0403355	0.108755	-0.370884	0.720353	0.981933	5	5
C7	ALL	CRISPR	-0.0180574	0.0386699	-0.466964	0.652979	0.974662	5	5
C7orf25	ALL	CRISPR	0.0255593	0.0881199	0.290051	0.779153	0.987202	5	5
C7orf26	ALL	CRISPR	-0.122823	0.196973	-0.623552	0.550283	0.964799	5	5
C7orf31	ALL	CRISPR	-0.024032	0.125918	-0.190855	0.853394	0.994293	5	5
C7orf33	ALL	CRISPR	0.110694	0.0744425	1.48697	0.175335	0.907851	5	5
C7orf43	ALL	CRISPR	0.010473	0.0951577	0.110059	0.915073	0.99785	5	5
C7orf50	ALL	CRISPR	0.0746985	0.0749013	0.997293	0.347828	0.943214	5	5
C7orf57	ALL	CRISPR	-0.0778192	0.103621	-0.751001	0.474161	0.95778	5	5
C7orf61	ALL	CRISPR	0.17519	0.0812955	2.15498	0.0632825	0.899605	5	5
C8A	ALL	CRISPR	-0.0569023	0.0209381	-2.71765	0.0263443	0.899251	5	5
C8B	ALL	CRISPR	-0.148735	0.0963669	-1.54342	0.161305	0.90745	5	5
C8G	ALL	CRISPR	-0.125896	0.107905	-1.16673	0.276919	0.933918	5	5
C8orf33	ALL	CRISPR	-0.0636491	0.0641771	-0.991773	0.350354	0.943214	5	5
C8orf34	ALL	CRISPR	0.0347403	0.0438739	0.791822	0.451302	0.95408	5	5
C8orf37	ALL	CRISPR	-0.0479827	0.0413589	-1.16015	0.279436	0.933961	5	5
C8orf44	ALL	CRISPR	-0.0353667	0.0392872	-0.90021	0.394299	0.947633	5	5
C8orf48	ALL	CRISPR	-0.0561725	0.0506867	-1.10823	0.299966	0.933961	5	5
C8orf58	ALL	CRISPR	0.0394986	0.105153	0.375629	0.716957	0.981933	5	5
C8orf59	ALL	CRISPR	0.0731167	0.0874507	0.836091	0.427369	0.951443	5	5
C8orf74	ALL	CRISPR	-0.0459571	0.0816856	-0.56261	0.589114	0.967932	5	5
C8orf76	ALL	CRISPR	0.0469132	0.0475451	0.98671	0.352684	0.943214	5	5
C8orf82	ALL	CRISPR	-0.0424309	0.0479866	-0.884223	0.402367	0.947633	5	5
C8orf86	ALL	CRISPR	0.00769958	0.0780685	0.098626	0.923862	0.99785	5	5
C8orf88	ALL	CRISPR	0.0391501	0.0765839	0.511205	0.623014	0.970728	5	5
C9	ALL	CRISPR	0.186514	0.0768636	2.42656	0.0414241	0.899605	5	5
C9orf116	ALL	CRISPR	0.00854769	0.0664375	0.128658	0.900804	0.997736	5	5
C9orf129	ALL	CRISPR	-0.161465	0.0573494	-2.81546	0.0226518	0.899251	5	5
C9orf131	ALL	CRISPR	-0.0289213	0.0501646	-0.576529	0.580113	0.965384	5	5
C9orf135	ALL	CRISPR	0.140456	0.0669154	2.09902	0.0690432	0.899605	5	5
C9orf152	ALL	CRISPR	-0.100783	0.0784014	-1.28547	0.234589	0.928263	5	5
C9orf153	ALL	CRISPR	-0.0794743	0.0504524	-1.57523	0.153851	0.90745	5	5
C9orf16	ALL	CRISPR	0.0711131	0.11833	0.600972	0.564494	0.964799	5	5
C9orf24	ALL	CRISPR	0.036573	0.0503464	0.726427	0.488284	0.95778	5	5
[truncated: 922,809+ more rows]

## Sheet: Table S2
feature	cancer.code	source	effect.size	stderr	t.value	p.value	fdr	n.male	n.female
AQP11	ALL	CRISPR	0.0758343	0.0987042	0.768299	0.477009	0.697006	3	5
ARL13B	ALL	CRISPR	0.12666	0.0653647	1.93775	0.110389	0.567881	3	5
DDX3X	ALL	CRISPR	-0.0909808	0.18728	-0.485801	0.65252	0.697006	3	4
EIF1AX	ALL	CRISPR	-0.383629	0.156803	-2.44657	0.0707056	0.567881	3	4
HOMER2	ALL	CRISPR	0.00343425	0.0825017	0.0416264	0.968408	0.968408	3	5
MAGEH1	ALL	CRISPR	-0.0344045	0.0588962	-0.584155	0.590473	0.697006	3	4
MID2	ALL	CRISPR	0.0992525	0.129214	0.768128	0.485248	0.697006	3	4
OLFML2A	ALL	CRISPR	0.13435	0.118866	1.13027	0.309647	0.697006	3	5
PCDHGA5	ALL	CRISPR	0.0472105	0.0538021	0.877484	0.420381	0.697006	3	5
RAB4B	ALL	CRISPR	0.106784	0.0643157	1.66031	0.157745	0.567881	3	5
RHD	ALL	CRISPR	-0.169803	0.208758	-0.813397	0.452968	0.697006	3	5
RNASE1	ALL	CRISPR	-0.076297	0.0440809	-1.73084	0.144035	0.567881	3	5
RPS4X	ALL	CRISPR	-0.265124	0.222801	-1.18996	0.299863	0.697006	3	4
SPANXB1	ALL	CRISPR	0.0451396	0.0555307	0.812876	0.461901	0.697006	3	4
SSX5	ALL	CRISPR	0.108415	0.227308	0.476953	0.658284	0.697006	3	4
VPS54	ALL	CRISPR	0.189086	0.103358	1.82943	0.126861	0.567881	3	5
ZFX	ALL	CRISPR	0.231317	0.330315	0.700294	0.522335	0.697006	3	4
ZNF317	ALL	CRISPR	0.103446	0.172579	0.599411	0.575023	0.697006	3	5
AQP11	BLCA	CRISPR	0.000710882	0.0774484	0.00917878	0.992857	0.992857	7	6
ARL13B	BLCA	CRISPR	0.0714793	0.0894494	0.799104	0.442796	0.827679	7	6
DDX3X	BLCA	CRISPR	0.093804	0.188663	0.497203	0.630966	0.968146	7	5
EIF1AX	BLCA	CRISPR	0.237619	0.192907	1.23178	0.249245	0.827679	7	5
HOMER2	BLCA	CRISPR	-0.0493132	0.0493035	-1.0002	0.340802	0.827679	7	6
MAGEH1	BLCA	CRISPR	0.00974381	0.0614518	0.15856	0.877516	0.992857	7	5
MID2	BLCA	CRISPR	-0.0303363	0.09771	-0.310473	0.763271	0.992857	7	5
OLFML2A	BLCA	CRISPR	-0.0849908	0.0694318	-1.22409	0.248975	0.827679	7	6
PCDHGA5	BLCA	CRISPR	0.0318806	0.0672074	0.474362	0.64543	0.968146	7	6
RAB4B	BLCA	CRISPR	0.00269	0.0476638	0.0564368	0.956106	0.992857	7	6
RHD	BLCA	CRISPR	-0.0660286	0.0582241	-1.13404	0.283231	0.827679	7	6
RNASE1	BLCA	CRISPR	-0.0605537	0.0787707	-0.768734	0.459821	0.827679	7	6
RPS4X	BLCA	CRISPR	0.219323	0.235174	0.932601	0.375367	0.827679	7	5
SPANXB1	BLCA	CRISPR	0.00107869	0.0718926	0.0150042	0.988356	0.992857	7	5
SSX5	BLCA	CRISPR	-0.0558214	0.059817	-0.933202	0.375074	0.827679	7	5
VPS54	BLCA	CRISPR	0.139591	0.129294	1.07965	0.305651	0.827679	7	6
ZFX	BLCA	CRISPR	0.180436	0.179596	1.00468	0.341298	0.827679	7	5
ZNF317	BLCA	CRISPR	-0.0116747	0.101216	-0.115344	0.910455	0.992857	7	6
AQP11	BOCA	CRISPR	-0.0670429	0.0649934	-1.03153	0.317632	0.476448	10	9
ARL13B	BOCA	CRISPR	-0.00228097	0.11635	-0.0196043	0.984601	0.984601	10	9
DDX3X	BOCA	CRISPR	0.583058	0.139001	4.19462	0.000686177	0.0123512	10	9
EIF1AX	BOCA	CRISPR	0.502984	0.162199	3.10103	0.00686501	0.04119	10	9
HOMER2	BOCA	CRISPR	-0.0587584	0.0525969	-1.11715	0.280427	0.458881	10	9
MAGEH1	BOCA	CRISPR	0.134232	0.0642543	2.08908	0.0530344	0.159103	10	9
MID2	BOCA	CRISPR	0.0734851	0.0644692	1.13985	0.271127	0.458881	10	9
OLFML2A	BOCA	CRISPR	-0.0896105	0.0593347	-1.51025	0.150474	0.338567	10	9
PCDHGA5	BOCA	CRISPR	0.0208494	0.0397302	0.524774	0.606935	0.728322	10	9
RAB4B	BOCA	CRISPR	0.0257534	0.0592095	0.434954	0.669406	0.753082	10	9
RHD	BOCA	CRISPR	0.133669	0.0872706	1.53166	0.145138	0.338567	10	9
RNASE1	BOCA	CRISPR	-0.0392415	0.0718378	-0.546252	0.592429	0.728322	10	9
RPS4X	BOCA	CRISPR	0.160744	0.121438	1.32368	0.204213	0.408427	10	9
SPANXB1	BOCA	CRISPR	0.198771	0.0581277	3.41956	0.00351217	0.0316095	10	9
SSX5	BOCA	CRISPR	0.156711	0.0643922	2.4337	0.02704	0.0973441	10	9
VPS54	BOCA	CRISPR	0.263186	0.0987978	2.66388	0.0169812	0.0764152	10	9
ZFX	BOCA	CRISPR	0.0820194	0.102707	0.798573	0.436232	0.604013	10	9
ZNF317	BOCA	CRISPR	-0.0134397	0.0777155	-0.172935	0.864872	0.915746	10	9
AQP11	CMDI	CRISPR	-0.226982	0.179726	-1.26293	0.275218	0.454144	3	4
ARL13B	CMDI	CRISPR	-0.132447	0.130688	-1.01346	0.368162	0.552243	3	4
DDX3X	CMDI	CRISPR	0.311719	0.24822	1.25582	0.277532	0.454144	3	4
EIF1AX	CMDI	CRISPR	0.619034	0.312603	1.98025	0.118767	0.427562	3	4
HOMER2	CMDI	CRISPR	0.0147324	0.0978628	0.150542	0.887624	0.887624	3	4
MAGEH1	CMDI	CRISPR	-0.0728835	0.153227	-0.475658	0.65913	0.741522	3	4
MID2	CMDI	CRISPR	0.298448	0.0788347	3.78574	0.0193397	0.200203	3	4
OLFML2A	CMDI	CRISPR	0.0658521	0.0524113	1.25645	0.277326	0.454144	3	4
PCDHGA5	CMDI	CRISPR	0.0270915	0.0841224	0.322049	0.763544	0.808458	3	4
RAB4B	CMDI	CRISPR	-0.15474	0.0924771	-1.67328	0.169587	0.436081	3	4
RHD	CMDI	CRISPR	-0.0800411	0.104023	-0.769458	0.484541	0.630388	3	4
RNASE1	CMDI	CRISPR	-0.128009	0.0721526	-1.77415	0.150709	0.436081	3	4
RPS4X	CMDI	CRISPR	0.3152	0.137557	2.29141	0.0837274	0.427562	3	4
SPANXB1	CMDI	CRISPR	-0.0771262	0.101661	-0.75866	0.490302	0.630388	3	4
SSX5	CMDI	CRISPR	0.104003	0.0719743	1.445	0.221971	0.454144	3	4
VPS54	CMDI	CRISPR	0.249586	0.359836	0.693611	0.526099	0.631319	3	4
ZFX	CMDI	CRISPR	0.196749	0.0968535	2.03141	0.112033	0.427562	3	4
ZNF317	CMDI	CRISPR	0.406805	0.112201	3.62568	0.0222448	0.200203	3	4
AQP11	COAD	CRISPR	0.091976	0.0672047	1.3686	0.183801	0.372102	17	10
ARL13B	COAD	CRISPR	0.115223	0.084639	1.36134	0.186051	0.372102	17	10
DDX3X	COAD	CRISPR	0.0395325	0.118022	0.334958	0.740567	0.833138	17	10
EIF1AX	COAD	CRISPR	0.0328864	0.176054	0.186797	0.85339	0.85339	17	10
HOMER2	COAD	CRISPR	-0.22484	0.0348549	-6.45074	1.13694915740759e-06	2.04650848333367e-05	17	10
MAGEH1	COAD	CRISPR	0.106609	0.0615188	1.73294	0.0959386	0.246699	17	10
MID2	COAD	CRISPR	-0.0585495	0.054528	-1.07375	0.293612	0.480457	17	10
OLFML2A	COAD	CRISPR	-0.187095	0.038663	-4.83911	6.25249638081887e-05	0.00022509	17	10
PCDHGA5	COAD	CRISPR	-0.238794	0.047261	-5.05268	3.63758406580715e-05	0.000163691	17	10
RAB4B	COAD	CRISPR	-0.315466	0.0590249	-5.34463	1.74099438533083e-05	0.00010446	17	10
RHD	COAD	CRISPR	-0.0183242	0.0798058	-0.22961	0.82034	0.85339	17	10
RNASE1	COAD	CRISPR	0.294052	0.0534998	5.49631	1.18977869289371e-05	0.00010446	17	10
RPS4X	COAD	CRISPR	-0.097535	0.102758	-0.949171	0.351994	0.487377	17	10
SPANXB1	COAD	CRISPR	0.0760661	0.0787005	0.966527	0.34342	0.487377	17	10
SSX5	COAD	CRISPR	-0.0955686	0.0851443	-1.12243	0.272783	0.480457	17	10
VPS54	COAD	CRISPR	0.0778923	0.121135	0.643021	0.526307	0.631568	17	10
ZFX	COAD	CRISPR	0.165386	0.080082	2.06521	0.049866	0.149598	17	10
ZNF317	COAD	CRISPR	-0.062528	0.0832016	-0.751524	0.459644	0.590971	17	10
AQP11	ESCA	CRISPR	0.0256969	0.0399356	0.643459	0.530326	0.750159	11	6
ARL13B	ESCA	CRISPR	0.0313637	0.0821888	0.381605	0.708483	0.750159	11	6
DDX3X	ESCA	CRISPR	0.0922568	0.146997	0.627609	0.542019	0.750159	9	6
EIF1AX	ESCA	CRISPR	0.272242	0.143666	1.89496	0.0824397	0.451436	9	6
HOMER2	ESCA	CRISPR	-0.0596309	0.0562975	-1.05921	0.307438	0.608584	11	6
MAGEH1	ESCA	CRISPR	0.0813424	0.0345411	2.35494	0.0363843	0.451436	9	6
MID2	ESCA	CRISPR	0.0780908	0.0627069	1.24533	0.23678	0.608584	9	6
OLFML2A	ESCA	CRISPR	-0.0221088	0.0554347	-0.398825	0.696039	0.750159	11	6
PCDHGA5	ESCA	CRISPR	-0.0598034	0.049917	-1.19806	0.250785	0.608584	11	6
RAB4B	ESCA	CRISPR	0.040883	0.0443194	0.922462	0.371913	0.608584	11	6
RHD	ESCA	CRISPR	0.0779134	0.0708642	1.09947	0.290109	0.608584	11	6
RNASE1	ESCA	CRISPR	0.0818008	0.0464913	1.75949	0.100319	0.451436	11	6
RPS4X	ESCA	CRISPR	0.0861375	0.0897525	0.959723	0.356133	0.608584	9	6
SPANXB1	ESCA	CRISPR	0.0828188	0.0668474	1.23892	0.23906	0.608584	9	6
SSX5	ESCA	CRISPR	-0.0348265	0.0653326	-0.533065	0.603721	0.750159	9	6
VPS54	ESCA	CRISPR	0.0404166	0.143652	0.281351	0.782557	0.782557	11	6
ZFX	ESCA	CRISPR	0.174491	0.0905769	1.92644	0.0780623	0.451436	9	6
ZNF317	ESCA	CRISPR	0.0310206	0.0628286	0.493733	0.62915	0.750159	11	6
AQP11	GBM	CRISPR	0.0205354	0.0488934	0.420004	0.677125	0.997954	28	9
ARL13B	GBM	CRISPR	0.013909	0.0610218	0.227935	0.821062	0.997954	28	9
DDX3X	GBM	CRISPR	0.49128	0.206113	2.38355	0.023456	0.211104	25	9
EIF1AX	GBM	CRISPR	0.635044	0.165115	3.84608	0.00055927	0.0100669	25	9
HOMER2	GBM	CRISPR	-0.0454522	0.0385526	-1.17897	0.246596	0.634105	28	9
MAGEH1	GBM	CRISPR	0.0471719	0.0490969	0.960791	0.344092	0.774207	25	9
MID2	GBM	CRISPR	-0.00428528	0.0503706	-0.0850751	0.932749	0.997954	25	9
OLFML2A	GBM	CRISPR	0.00605235	0.0646767	0.0935787	0.925993	0.997954	28	9
PCDHGA5	GBM	CRISPR	-0.0152052	0.0293415	-0.518217	0.607663	0.997954	28	9
RAB4B	GBM	CRISPR	0.0915358	0.0505236	1.81174	0.0788671	0.283921	28	9
RHD	GBM	CRISPR	-0.0253064	0.0703831	-0.359552	0.721406	0.997954	28	9
RNASE1	GBM	CRISPR	0.000196792	0.0761629	0.00258383	0.997954	0.997954	28	9
RPS4X	GBM	CRISPR	0.143502	0.0918014	1.56318	0.128164	0.384491	25	9
SPANXB1	GBM	CRISPR	0.0981286	0.0487743	2.01189	0.0529918	0.238463	25	9
SSX5	GBM	CRISPR	-0.00332806	0.0488837	-0.0680812	0.946158	0.997954	25	9
VPS54	GBM	CRISPR	0.0426488	0.0963464	0.442661	0.660814	0.997954	28	9
ZFX	GBM	CRISPR	0.217639	0.104378	2.08509	0.0453875	0.238463	25	9
ZNF317	GBM	CRISPR	-0.00245151	0.0767327	-0.0319487	0.9747	0.997954	28	9
AQP11	HNSC	CRISPR	-0.0223436	0.0590052	-0.378671	0.708733	0.805673	20	4
ARL13B	HNSC	CRISPR	0.0301036	0.097653	0.308271	0.760913	0.805673	20	4
DDX3X	HNSC	CRISPR	0.149889	0.3039	0.493216	0.627232	0.805673	19	4
EIF1AX	HNSC	CRISPR	-0.0511595	0.229062	-0.223343	0.825534	0.825534	19	4
HOMER2	HNSC	CRISPR	-0.0303559	0.0849607	-0.357293	0.724438	0.805673	20	4
MAGEH1	HNSC	CRISPR	0.0432327	0.072032	0.600188	0.555121	0.805673	19	4
MID2	HNSC	CRISPR	0.0709596	0.0425369	1.66819	0.11086	0.790591	19	4
OLFML2A	HNSC	CRISPR	0.0897633	0.0795801	1.12796	0.272059	0.805673	20	4
PCDHGA5	HNSC	CRISPR	0.0556163	0.0511988	1.08628	0.289666	0.805673	20	4
RAB4B	HNSC	CRISPR	-0.0391599	0.0698424	-0.56069	0.580943	0.805673	20	4
RHD	HNSC	CRISPR	0.0503477	0.0790323	0.637052	0.530975	0.805673	20	4
RNASE1	HNSC	CRISPR	0.0250789	0.0679961	0.368828	0.715948	0.805673	20	4
RPS4X	HNSC	CRISPR	-0.0632755	0.1274	-0.496669	0.624837	0.805673	19	4
SPANXB1	HNSC	CRISPR	0.1185	0.0601583	1.96981	0.0628668	0.790591	19	4
SSX5	HNSC	CRISPR	0.0561875	0.080077	0.701669	0.490971	0.805673	19	4
VPS54	HNSC	CRISPR	-0.259292	0.19164	-1.35301	0.190439	0.805673	20	4
ZFX	HNSC	CRISPR	0.207342	0.131943	1.57145	0.131765	0.790591	19	4
ZNF317	HNSC	CRISPR	0.0662835	0.129083	0.513495	0.612966	0.805673	20	4
AQP11	LAML	CRISPR	0.0760418	0.0522461	1.45545	0.154455	0.308911	23	15
ARL13B	LAML	CRISPR	-0.0906308	0.0426859	-2.1232	0.0408823	0.122647	23	15
DDX3X	LAML	CRISPR	0.510879	0.144339	3.53945	0.00125154	0.00879525	20	15
EIF1AX	LAML	CRISPR	0.519417	0.149213	3.48105	0.00146587	0.00879525	20	15
HOMER2	LAML	CRISPR	-0.0366813	0.0545501	-0.672433	0.505723	0.606868	23	15
MAGEH1	LAML	CRISPR	0.155246	0.0525909	2.95196	0.00587004	0.0264152	20	15
MID2	LAML	CRISPR	0.0261661	0.0725176	0.360824	0.720602	0.810678	20	15
OLFML2A	LAML	CRISPR	-0.0701842	0.085185	-0.823903	0.415574	0.53431	23	15
PCDHGA5	LAML	CRISPR	0.00295111	0.0408027	0.0723264	0.942754	0.942754	23	15
RAB4B	LAML	CRISPR	0.0503286	0.0595139	0.845661	0.403486	0.53431	23	15
RHD	LAML	CRISPR	-0.137679	0.0587369	-2.34399	0.0248835	0.0895807	23	15
RNASE1	LAML	CRISPR	-0.0483304	0.0510672	-0.946409	0.350429	0.53431	23	15
RPS4X	LAML	CRISPR	0.232923	0.126254	1.84487	0.0743295	0.167241	20	15
SPANXB1	LAML	CRISPR	0.0651917	0.0511879	1.27358	0.211987	0.381576	20	15
SSX5	LAML	CRISPR	0.0491285	0.0531911	0.923623	0.362595	0.53431	20	15
VPS54	LAML	CRISPR	0.219942	0.107594	2.04418	0.0485164	0.124756	23	15
ZFX	LAML	CRISPR	0.0206994	0.0900252	0.229928	0.819611	0.867823	20	15
ZNF317	LAML	CRISPR	0.219756	0.0587973	3.73751	0.000662232	0.00879525	23	15
AQP11	LUAD	CRISPR	0.0598105	0.0367078	1.62936	0.109521	0.197137	34	19
ARL13B	LUAD	CRISPR	-0.0264909	0.0403516	-0.656502	0.514511	0.578825	34	19
DDX3X	LUAD	CRISPR	0.244117	0.108576	2.24835	0.0292827	0.113939	32	18
EIF1AX	LUAD	CRISPR	0.252612	0.0992077	2.54629	0.0142241	0.0930108	32	18
HOMER2	LUAD	CRISPR	-0.0438243	0.025414	-1.72442	0.0908109	0.181622	34	19
MAGEH1	LUAD	CRISPR	0.090397	0.0518431	1.74367	0.0877559	0.181622	32	18
MID2	LUAD	CRISPR	0.0236501	0.0295549	0.80021	0.427615	0.516998	32	18
OLFML2A	LUAD	CRISPR	0.0444058	0.0419338	1.05895	0.294712	0.408062	34	19
PCDHGA5	LUAD	CRISPR	0.0551173	0.0399046	1.38123	0.173351	0.283665	34	19
RAB4B	LUAD	CRISPR	-0.00773152	0.0329451	-0.234679	0.815416	0.815416	34	19
RHD	LUAD	CRISPR	0.051771	0.0450119	1.15016	0.255548	0.383322	34	19
RNASE1	LUAD	CRISPR	-0.0267812	0.0337209	-0.794202	0.430832	0.516998	34	19
RPS4X	LUAD	CRISPR	0.157281	0.0712316	2.20802	0.032158	0.113939	32	18
SPANXB1	LUAD	CRISPR	0.0738406	0.0345811	2.13529	0.0379795	0.113939	32	18
SSX5	LUAD	CRISPR	0.0848497	0.0328395	2.58377	0.0129419	0.0930108	32	18
VPS54	LUAD	CRISPR	-0.0501549	0.0887682	-0.56501	0.574594	0.608393	34	19
ZFX	LUAD	CRISPR	0.164628	0.0655395	2.51189	0.0155018	0.0930108	32	18
ZNF317	LUAD	CRISPR	0.0802257	0.0440344	1.82189	0.0744565	0.181622	34	19
AQP11	MELA	CRISPR	0.017731	0.0530404	0.334293	0.741063	0.994053	18	9
ARL13B	MELA	CRISPR	0.0481696	0.0599293	0.803774	0.429417	0.858834	18	9
DDX3X	MELA	CRISPR	0.613938	0.133881	4.58571	0.000201889	0.003634	15	7
EIF1AX	MELA	CRISPR	0.526723	0.179665	2.9317	0.00856039	0.0770435	15	7
HOMER2	MELA	CRISPR	0.0162276	0.049438	0.328243	0.745575	0.994053	18	9
MAGEH1	MELA	CRISPR	0.0171963	0.0750857	0.229023	0.821298	0.994053	15	7
MID2	MELA	CRISPR	0.000730386	0.0508215	0.0143716	0.988683	0.994053	15	7
OLFML2A	MELA	CRISPR	0.0244321	0.0438024	0.557781	0.58216	0.994053	18	9
PCDHGA5	MELA	CRISPR	-0.00126841	0.0519116	-0.0244341	0.980708	0.994053	18	9
RAB4B	MELA	CRISPR	0.00226908	0.0565116	0.0401524	0.968304	0.994053	18	9
RHD	MELA	CRISPR	0.000620699	0.0824089	0.00753194	0.994053	0.994053	18	9
RNASE1	MELA	CRISPR	0.0165486	0.0333101	0.496804	0.623848	0.994053	18	9
RPS4X	MELA	CRISPR	0.218207	0.164435	1.32701	0.200234	0.600701	15	7
SPANXB1	MELA	CRISPR	0.0949588	0.0622023	1.52661	0.143333	0.539949	15	7
SSX5	MELA	CRISPR	0.0447353	0.0488798	0.91521	0.371551	0.83599	15	7
VPS54	MELA	CRISPR	-0.100405	0.102569	-0.978908	0.33739	0.83599	18	9
ZFX	MELA	CRISPR	0.190397	0.102381	1.8597	0.0784835	0.470901	15	7
ZNF317	MELA	CRISPR	0.0988683	0.06648	1.48719	0.149986	0.539949	18	9
AQP11	NBL	CRISPR	-0.0862346	0.0701627	-1.22907	0.242603	0.623172	10	5
ARL13B	NBL	CRISPR	-0.0819133	0.105563	-0.775966	0.452792	0.739692	10	5
DDX3X	NBL	CRISPR	0.318443	0.169659	1.87696	0.087283	0.523698	9	5
EIF1AX	NBL	CRISPR	0.309064	0.188152	1.64263	0.128711	0.579198	9	5
HOMER2	NBL	CRISPR	-0.0579075	0.090485	-0.639968	0.534222	0.739692	10	5
MAGEH1	NBL	CRISPR	0.0589059	0.138	0.426854	0.67772	0.785595	9	5
MID2	NBL	CRISPR	0.0589402	0.0848636	0.694528	0.501757	0.739692	9	5
OLFML2A	NBL	CRISPR	0.0917519	0.0689761	1.3302	0.208181	0.623172	10	5
PCDHGA5	NBL	CRISPR	-0.0598712	0.10994	-0.54458	0.596018	0.766308	10	5
RAB4B	NBL	CRISPR	0.019821	0.0712474	0.2782	0.785595	0.785595	10	5
RHD	NBL	CRISPR	0.149601	0.131354	1.13891	0.276965	0.623172	10	5
RNASE1	NBL	CRISPR	0.0915673	0.0893823	1.02445	0.325833	0.651667	10	5
RPS4X	NBL	CRISPR	0.108447	0.115126	0.941987	0.366427	0.659569	9	5
SPANXB1	NBL	CRISPR	-0.201739	0.0850336	-2.37246	0.0369905	0.332915	9	5
SSX5	NBL	CRISPR	-0.0368454	0.104625	-0.352167	0.731367	0.785595	9	5
VPS54	NBL	CRISPR	0.185769	0.12665	1.46679	0.168145	0.605321	10	5
ZFX	NBL	CRISPR	0.348182	0.142112	2.45006	0.0322426	0.332915	9	5
ZNF317	NBL	CRISPR	-0.0391947	0.127899	-0.30645	0.764514	0.785595	10	5
AQP11	PACA	CRISPR	-0.119285	0.0242268	-4.92367	5.04456090162926e-05	0.000348977	16	11
ARL13B	PACA	CRISPR	-0.239035	0.0491075	-4.86759	5.81628971297561e-05	0.000348977	16	11
DDX3X	PACA	CRISPR	0.154467	0.13001	1.18812	0.24691	0.341875	15	11
EIF1AX	PACA	CRISPR	0.164487	0.130103	1.26428	0.218791	0.328187	15	11
HOMER2	PACA	CRISPR	0.0939007	0.0487597	1.92579	0.0660576	0.14863	16	11
MAGEH1	PACA	CRISPR	0.129829	0.0536429	2.42025	0.0238132	0.0857277	15	11
MID2	PACA	CRISPR	0.088854	0.0401221	2.21459	0.0369731	0.110919	15	11
OLFML2A	PACA	CRISPR	-0.0543121	0.0302428	-1.79587	0.085117	0.170234	16	11
PCDHGA5	PACA	CRISPR	-0.0746011	0.0489552	-1.52387	0.140612	0.253101	16	11
RAB4B	PACA	CRISPR	-0.00924746	0.0615444	-0.150257	0.881818	0.881818	16	11
RHD	PACA	CRISPR	-0.180618	0.0301407	-5.99251	3.47061571289028e-06	6.2471082832025e-05	16	11
RNASE1	PACA	CRISPR	-0.0102451	0.0476247	-0.215121	0.831491	0.880402	16	11
RPS4X	PACA	CRISPR	0.105332	0.071701	1.46904	0.155368	0.254239	15	11
SPANXB1	PACA	CRISPR	-0.0281755	0.0473143	-0.595496	0.557327	0.630714	15	11
SSX5	PACA	CRISPR	0.1061	0.0515106	2.05977	0.0509122	0.130917	15	11
VPS54	PACA	CRISPR	-0.254343	0.0610061	-4.16914	0.000343364	0.00154514	16	11
ZFX	PACA	CRISPR	-0.0495544	0.083924	-0.590468	0.560635	0.630714	15	11
ZNF317	PACA	CRISPR	0.041792	0.0581533	0.718652	0.479294	0.616235	16	11
AQP11	SARC	CRISPR	-0.0184988	0.0592492	-0.312221	0.759171	0.946798	9	9
ARL13B	SARC	CRISPR	-0.0891079	0.0768298	-1.15981	0.264255	0.594574	9	9
DDX3X	SARC	CRISPR	0.0933444	0.161275	0.578789	0.571321	0.791059	9	9
EIF1AX	SARC	CRISPR	0.112474	0.0944974	1.19023	0.252452	0.594574	9	9
HOMER2	SARC	CRISPR	-0.00369466	0.0544504	-0.0678537	0.946798	0.946798	9	9
MAGEH1	SARC	CRISPR	0.145488	0.0889156	1.63624	0.122593	0.594574	9	9
MID2	SARC	CRISPR	0.0969162	0.0511088	1.89627	0.0773535	0.594574	9	9
OLFML2A	SARC	CRISPR	-0.00792869	0.0638178	-0.124239	0.902775	0.946798	9	9
PCDHGA5	SARC	CRISPR	-0.00645551	0.0519256	-0.124322	0.902711	0.946798	9	9
RAB4B	SARC	CRISPR	-0.0285016	0.0419051	-0.680148	0.506773	0.76016	9	9
RHD	SARC	CRISPR	0.0588554	0.0753005	0.781608	0.446607	0.730812	9	9
RNASE1	SARC	CRISPR	-0.0218185	0.0816396	-0.267254	0.792913	0.946798	9	9
RPS4X	SARC	CRISPR	0.0782265	0.0572336	1.36679	0.191828	0.594574	9	9
SPANXB1	SARC	CRISPR	0.0973026	0.057863	1.6816	0.113342	0.594574	9	9
SSX5	SARC	CRISPR	0.0483141	0.0412526	1.17118	0.259797	0.594574	9	9
VPS54	SARC	CRISPR	0.0810637	0.10032	0.808049	0.431691	0.730812	9	9
ZFX	SARC	CRISPR	-0.132884	0.136522	-0.973349	0.345816	0.691631	9	9
ZNF317	SARC	CRISPR	0.151871	0.0960501	1.58116	0.134693	0.594574	9	9
AQP11	SCLC	CRISPR	0.0447248	0.0970761	0.460719	0.652076	0.968934	14	3
ARL13B	SCLC	CRISPR	0.157126	0.0849637	1.84933	0.0856337	0.968934	14	3
DDX3X	SCLC	CRISPR	0.225726	0.324503	0.695605	0.498923	0.968934	13	3
EIF1AX	SCLC	CRISPR	-0.013908	0.350306	-0.0397025	0.968934	0.968934	13	3
HOMER2	SCLC	CRISPR	-0.021652	0.0560405	-0.386363	0.705036	0.968934	14	3
MAGEH1	SCLC	CRISPR	-0.00666267	0.0707847	-0.0941258	0.926444	0.968934	13	3
MID2	SCLC	CRISPR	0.0812768	0.0794548	1.02293	0.325	0.968934	13	3
OLFML2A	SCLC	CRISPR	0.011575	0.0724323	0.159804	0.875318	0.968934	14	3
PCDHGA5	SCLC	CRISPR	0.00931578	0.0532527	0.174935	0.863635	0.968934	14	3
RAB4B	SCLC	CRISPR	0.0471079	0.0947922	0.49696	0.62693	0.968934	14	3
RHD	SCLC	CRISPR	0.00978474	0.144091	0.0679068	0.94682	0.968934	14	3
RNASE1	SCLC	CRISPR	-0.0502953	0.105413	-0.477128	0.640634	0.968934	14	3
RPS4X	SCLC	CRISPR	0.093373	0.149713	0.623679	0.543627	0.968934	13	3
SPANXB1	SCLC	CRISPR	-0.0332863	0.0549019	-0.606286	0.554764	0.968934	13	3
SSX5	SCLC	CRISPR	0.0425454	0.0959579	0.443376	0.664783	0.968934	13	3
VPS54	SCLC	CRISPR	-0.0662239	0.212007	-0.312366	0.759367	0.968934	14	3
ZFX	SCLC	CRISPR	0.0174896	0.189035	0.0925202	0.927695	0.968934	13	3
ZNF317	SCLC	CRISPR	0.0490102	0.101159	0.484489	0.635531	0.968934	14	3
AQP11	STAD	CRISPR	-0.000127734	0.0635961	-0.00200852	0.99842	0.99842	14	7
ARL13B	STAD	CRISPR	0.0824219	0.101671	0.81067	0.428144	0.592815	14	7
DDX3X	STAD	CRISPR	-0.172699	0.135304	-1.27638	0.218984	0.563101	14	6
EIF1AX	STAD	CRISPR	0.43609	0.185007	2.35716	0.0306654	0.275989	14	6
HOMER2	STAD	CRISPR	-0.00223564	0.0563293	-0.0396888	0.968778	0.99842	14	7
MAGEH1	STAD	CRISPR	0.0316133	0.0721427	0.438205	0.666755	0.800106	14	6
MID2	STAD	CRISPR	0.00813681	0.0667736	0.121857	0.904441	0.99842	14	6
OLFML2A	STAD	CRISPR	-0.108521	0.0939023	-1.15568	0.262922	0.591575	14	7
PCDHGA5	STAD	CRISPR	0.0639264	0.0453396	1.40995	0.175601	0.526802	14	7
RAB4B	STAD	CRISPR	0.0481494	0.0650595	0.740083	0.468794	0.602735	14	7
RHD	STAD	CRISPR	0.107824	0.121084	0.890491	0.38495	0.592815	14	7
RNASE1	STAD	CRISPR	-0.0932539	0.0574404	-1.62349	0.121867	0.526802	14	7
RPS4X	STAD	CRISPR	0.0913168	0.110594	0.825694	0.420414	0.592815	14	6
SPANXB1	STAD	CRISPR	0.0842388	0.0903393	0.932471	0.364148	0.592815	14	6
SSX5	STAD	CRISPR	0.11862	0.0790362	1.50083	0.151743	0.526802	14	6
VPS54	STAD	CRISPR	0.115962	0.139675	0.830232	0.417284	0.592815	14	7
ZFX	STAD	CRISPR	0.265167	0.154553	1.71571	0.104382	0.526802	14	6
ZNF317	STAD	CRISPR	0.393033	0.126192	3.11457	0.00598546	0.107738	14	7
AQP11	THCA	CRISPR	0.0277304	0.245518	0.112946	0.917207	0.971161	3	3
ARL13B	THCA	CRISPR	0.00786144	0.0372977	0.210776	0.846567	0.952388	3	3
DDX3X	THCA	CRISPR	-0.540823	0.344683	-1.56905	0.214649	0.478657	3	3
EIF1AX	THCA	CRISPR	0.00536865	0.257822	0.0208231	0.984694	0.984694	3	3
HOMER2	THCA	CRISPR	0.166597	0.135396	1.23045	0.30621	0.551177	3	3
MAGEH1	THCA	CRISPR	-0.144682	0.0801578	-1.80496	0.168839	0.478657	3	3
MID2	THCA	CRISPR	-0.084521	0.132295	-0.638882	0.568334	0.852501	3	3
OLFML2A	THCA	CRISPR	-0.394094	0.100679	-3.91436	0.0296363	0.266727	3	3
PCDHGA5	THCA	CRISPR	-0.0503378	0.134956	-0.372995	0.733947	0.940818	3	3
RAB4B	THCA	CRISPR	-0.251381	0.0968656	-2.59515	0.0807133	0.36321	3	3
RHD	THCA	CRISPR	0.0653463	0.163506	0.399657	0.716162	0.940818	3	3
RNASE1	THCA	CRISPR	-0.364254	0.0650575	-5.59896	0.0112563	0.202613	3	3
RPS4X	THCA	CRISPR	-0.270115	0.165978	-1.62741	0.20213	0.478657	3	3
SPANXB1	THCA	CRISPR	0.0956786	0.0606058	1.5787	0.212519	0.478657	3	3
SSX5	THCA	CRISPR	-0.157597	0.107626	-1.46431	0.239329	0.478657	3	3
VPS54	THCA	CRISPR	-0.290358	0.275988	-1.05207	0.370027	0.605499	3	3
ZFX	THCA	CRISPR	0.613813	0.206481	2.97273	0.0589392	0.353635	3	3
ZNF317	THCA	CRISPR	0.120642	0.402629	0.299637	0.784015	0.940818	3	3
A1BG	Pan-cancer	CRISPR	-0.00931664	0.0128763	-0.723547	0.469748	0.954923	299	147
A1CF	Pan-cancer	CRISPR	0.00309204	0.0128195	0.241198	0.80952	0.984843	299	147
A2M	Pan-cancer	CRISPR	0.00976808	0.0122197	0.799369	0.424529	0.949847	299	147
A2ML1	Pan-cancer	CRISPR	0.00121987	0.0122434	0.0996347	0.920682	0.992389	299	147
A3GALT2	Pan-cancer	CRISPR	-0.0106328	0.015085	-0.704861	0.481288	0.956009	299	147
A4GALT	Pan-cancer	CRISPR	-0.00443168	0.0139791	-0.317022	0.751385	0.983999	299	147
A4GNT	Pan-cancer	CRISPR	-0.0238375	0.0126019	-1.89158	0.0592369	0.815772	299	147
AAAS	Pan-cancer	CRISPR	0.0144512	0.0186354	0.775471	0.438499	0.952328	299	147
AACS	Pan-cancer	CRISPR	-0.00205094	0.0139007	-0.147542	0.882775	0.990094	299	147
AADAC	Pan-cancer	CRISPR	0.00669544	0.0147312	0.454508	0.649699	0.975785	299	147
AADACL2	Pan-cancer	CRISPR	-0.00978699	0.0117286	-0.834454	0.4045	0.949153	299	147
AADACL3	Pan-cancer	CRISPR	-0.0174254	0.0126643	-1.37594	0.169575	0.898494	299	147
AADACL4	Pan-cancer	CRISPR	-0.0141471	0.0134891	-1.04878	0.294883	0.929423	299	147
AADAT	Pan-cancer	CRISPR	0.00718219	0.0112177	0.640255	0.522364	0.963904	293	145
AAED1	Pan-cancer	CRISPR	0.00034619	0.0139015	0.0249031	0.980144	0.99827	299	147
AAGAB	Pan-cancer	CRISPR	0.00638487	0.0142897	0.446815	0.65524	0.975785	299	147
AAK1	Pan-cancer	CRISPR	0.00620049	0.0132184	0.469079	0.639257	0.975785	299	147
AAMDC	Pan-cancer	CRISPR	0.00146879	0.0138867	0.105769	0.915816	0.991833	299	147
AAMP	Pan-cancer	CRISPR	0.00319706	0.0207068	0.154397	0.877371	0.989831	299	147
AANAT	Pan-cancer	CRISPR	-0.00327001	0.0125424	-0.260717	0.794439	0.984843	299	147
AAR2	Pan-cancer	CRISPR	-0.00837827	0.0154969	-0.540642	0.589042	0.969692	299	147
AARD	Pan-cancer	CRISPR	0.0251641	0.0143452	1.75419	0.0801298	0.856411	299	147
AARS	Pan-cancer	CRISPR	0.0128059	0.0196341	0.65223	0.514611	0.963599	299	147
AARS2	Pan-cancer	CRISPR	0.00295398	0.0225091	0.131235	0.895652	0.990113	299	147
AARSD1	Pan-cancer	CRISPR	-0.0216699	0.0136018	-1.59317	0.111877	0.876526	299	147
AASDH	Pan-cancer	CRISPR	-0.00819042	0.01307	-0.626659	0.531224	0.964542	299	147
AASDHPPT	Pan-cancer	CRISPR	-0.00119272	0.021752	-0.0548326	0.956298	0.996581	299	147
AASS	Pan-cancer	CRISPR	-0.0021932	0.0131717	-0.166508	0.867839	0.988119	293	145
AATF	Pan-cancer	CRISPR	0.0245493	0.0178123	1.37822	0.168869	0.898494	299	147
AATK	Pan-cancer	CRISPR	0.0168415	0.0142293	1.18358	0.237251	0.917332	299	147
ABAT	Pan-cancer	CRISPR	0.0165574	0.0152267	1.08739	0.277501	0.925432	293	145
ABCA1	Pan-cancer	CRISPR	-0.000849577	0.0147929	-0.0574314	0.954229	0.996581	299	147
ABCA10	Pan-cancer	CRISPR	0.00496536	0.0106007	0.468399	0.639743	0.975785	299	147
ABCA12	Pan-cancer	CRISPR	-0.0245042	0.0150202	-1.63141	0.103555	0.871608	299	147
ABCA13	Pan-cancer	CRISPR	0.0264363	0.0129735	2.03771	0.0422065	0.795316	299	147
ABCA2	Pan-cancer	CRISPR	0.00303774	0.0145153	0.209279	0.834333	0.986059	299	147
ABCA3	Pan-cancer	CRISPR	-0.00313066	0.0139198	-0.224907	0.822161	0.985452	299	147
ABCA4	Pan-cancer	CRISPR	-0.00265496	0.013384	-0.198368	0.842854	0.987137	299	147
ABCA5	Pan-cancer	CRISPR	-0.00267894	0.0135032	-0.198393	0.842834	0.987137	299	147
ABCA6	Pan-cancer	CRISPR	0.00851762	0.0133828	0.636461	0.524823	0.963904	299	147
ABCA7	Pan-cancer	CRISPR	0.0127998	0.014425	0.887333	0.375409	0.947174	299	147
ABCA8	Pan-cancer	CRISPR	-0.0350521	0.0143095	-2.44957	0.014711	0.728044	299	147
ABCA9	Pan-cancer	CRISPR	-0.00893863	0.0124423	-0.718409	0.472905	0.95506	299	147
ABCB1	Pan-cancer	CRISPR	0.00922887	0.0127018	0.726578	0.46789	0.954923	299	147
ABCB10	Pan-cancer	CRISPR	0.0130076	0.0191847	0.678019	0.498134	0.959477	299	147
ABCB11	Pan-cancer	CRISPR	0.00192549	0.0122426	0.157278	0.875101	0.989135	299	147
ABCB4	Pan-cancer	CRISPR	0.00631693	0.0133795	0.472135	0.637076	0.975785	299	147
ABCB5	Pan-cancer	CRISPR	-0.012711	0.0130399	-0.97478	0.330232	0.937243	299	147
ABCB6	Pan-cancer	CRISPR	0.019619	0.014088	1.3926	0.164478	0.892803	299	147
ABCB7	Pan-cancer	CRISPR	0.0307093	0.0266339	1.15302	0.249604	0.917332	279	141
ABCB8	Pan-cancer	CRISPR	-0.000765741	0.0142865	-0.0535989	0.95728	0.996581	299	147
ABCB9	Pan-cancer	CRISPR	-0.00949556	0.0118728	-0.799777	0.424293	0.949847	299	147
ABCC1	Pan-cancer	CRISPR	-0.00143803	0.0134264	-0.107105	0.914757	0.991833	299	147
ABCC10	Pan-cancer	CRISPR	0.000781252	0.0142262	0.0549164	0.956231	0.996581	299	147
ABCC11	Pan-cancer	CRISPR	-0.0136304	0.0131653	-1.03533	0.301113	0.930177	299	147
ABCC12	Pan-cancer	CRISPR	-0.0127794	0.0132509	-0.96442	0.335392	0.940109	299	147
ABCC2	Pan-cancer	CRISPR	0.0101526	0.0115933	0.875729	0.381679	0.949153	299	147
ABCC3	Pan-cancer	CRISPR	0.0164878	0.0141956	1.16147	0.246112	0.917332	299	147
ABCC4	Pan-cancer	CRISPR	-0.00542544	0.0160774	-0.337458	0.735941	0.982574	299	147
ABCC5	Pan-cancer	CRISPR	-0.0144338	0.0125265	-1.15226	0.249872	0.917332	299	147
ABCC6	Pan-cancer	CRISPR	0.0143754	0.0181022	0.794124	0.427573	0.951159	299	147
ABCC8	Pan-cancer	CRISPR	-0.00811632	0.0132083	-0.614485	0.539228	0.964542	299	147
ABCC9	Pan-cancer	CRISPR	-0.0121014	0.0122985	-0.98397	0.325698	0.936437	299	147
ABCD1	Pan-cancer	CRISPR	0.01691	0.01896	0.89188	0.373003	0.94669	279	141
ABCD2	Pan-cancer	CRISPR	-0.026965	0.0134043	-2.01166	0.0448956	0.79788	299	147
ABCD3	Pan-cancer	CRISPR	-0.0117995	0.0163408	-0.722087	0.470644	0.954923	299	147
ABCD4	Pan-cancer	CRISPR	-0.0302363	0.0152712	-1.97995	0.0483628	0.804212	299	147
ABCE1	Pan-cancer	CRISPR	0.0276487	0.0187754	1.4726	0.14161	0.885075	299	147
ABCF1	Pan-cancer	CRISPR	0.0405417	0.0189231	2.14244	0.0327336	0.769296	299	147
ABCF2	Pan-cancer	CRISPR	0.00830054	0.0145569	0.570214	0.568838	0.967046	299	147
ABCF3	Pan-cancer	CRISPR	-0.0210224	0.0134673	-1.56099	0.11928	0.876526	299	147
ABCG1	Pan-cancer	CRISPR	-0.00823085	0.0223051	-0.369012	0.712305	0.981624	299	147
ABCG2	Pan-cancer	CRISPR	0.00510854	0.0129835	0.393465	0.694176	0.97842	299	147
ABCG4	Pan-cancer	CRISPR	-0.0060174	0.0126729	-0.474824	0.63516	0.975785	299	147
ABCG5	Pan-cancer	CRISPR	-0.0488762	0.013929	-3.50894	0.000498621	0.312507	299	147
ABCG8	Pan-cancer	CRISPR	-0.00513331	0.0128627	-0.399085	0.690034	0.977273	299	147
ABHD1	Pan-cancer	CRISPR	-0.00964875	0.0136269	-0.708067	0.479297	0.956009	299	147
ABHD10	Pan-cancer	CRISPR	0.0157933	0.0134598	1.17337	0.241316	0.917332	299	147
ABHD11	Pan-cancer	CRISPR	0.0292736	0.0180644	1.62052	0.105873	0.874376	299	147
ABHD12	Pan-cancer	CRISPR	0.0199039	0.0132001	1.50786	0.132344	0.879328	299	147
ABHD12B	Pan-cancer	CRISPR	-0.0099657	0.0151991	-0.655675	0.512393	0.963043	299	147
ABHD13	Pan-cancer	CRISPR	-0.0112982	0.0133893	-0.843822	0.39925	0.949153	299	147
ABHD14A	Pan-cancer	CRISPR	-0.00936239	0.0120092	-0.779605	0.436064	0.952328	299	147
ABHD14B	Pan-cancer	CRISPR	-0.0338688	0.0145539	-2.32713	0.0204341	0.745398	299	147
ABHD15	Pan-cancer	CRISPR	-0.02255	0.0184625	-1.22139	0.222624	0.915741	299	147
ABHD16A	Pan-cancer	CRISPR	0.00470343	0.0138633	0.339273	0.734574	0.982574	299	147
ABHD16B	Pan-cancer	CRISPR	-0.00712142	0.0147003	-0.484441	0.628326	0.974667	299	147
ABHD17A	Pan-cancer	CRISPR	0.00635016	0.0171985	0.369228	0.712145	0.981624	299	147
ABHD17B	Pan-cancer	CRISPR	0.0116576	0.0116931	0.996961	0.319359	0.935039	299	147
ABHD17C	Pan-cancer	CRISPR	0.0225918	0.014181	1.5931	0.111891	0.876526	299	147
ABHD18	Pan-cancer	CRISPR	-0.0087523	0.0172242	-0.508139	0.611623	0.972636	299	147
ABHD2	Pan-cancer	CRISPR	-0.0173483	0.0143527	-1.20872	0.227454	0.916631	299	147
ABHD3	Pan-cancer	CRISPR	-0.00458793	0.0139189	-0.32962	0.741852	0.982574	299	147
ABHD4	Pan-cancer	CRISPR	-0.0228764	0.013096	-1.74683	0.0814002	0.856411	299	147
ABHD5	Pan-cancer	CRISPR	0.00738431	0.0103455	0.713769	0.475767	0.95506	299	147
ABHD6	Pan-cancer	CRISPR	-0.0216034	0.0105937	-2.03926	0.0420506	0.795316	299	147
ABHD8	Pan-cancer	CRISPR	-0.00383338	0.0123436	-0.310556	0.756293	0.984543	299	147
ABI1	Pan-cancer	CRISPR	-0.00181347	0.0166563	-0.108876	0.913353	0.991833	299	147
ABI2	Pan-cancer	CRISPR	-0.0201257	0.0127819	-1.57455	0.116116	0.876526	299	147
ABI3	Pan-cancer	CRISPR	-0.0214476	0.0129636	-1.65445	0.0987846	0.869238	299	147
ABI3BP	Pan-cancer	CRISPR	-0.0225807	0.0128926	-1.75144	0.0806012	0.856411	299	147
ABL1	Pan-cancer	CRISPR	-0.00337201	0.0191348	-0.176224	0.860203	0.987907	299	147
ABL2	Pan-cancer	CRISPR	0.00704805	0.0115407	0.610714	0.54172	0.964542	299	147
ABLIM1	Pan-cancer	CRISPR	8.98720341158063e-05	0.0133771	0.00671833	0.994643	0.998939	299	147
ABLIM2	Pan-cancer	CRISPR	-0.0186773	0.0144379	-1.29363	0.196507	0.907073	299	147
ABLIM3	Pan-cancer	CRISPR	-0.00442664	0.0130034	-0.340422	0.733709	0.982454	299	147
ABR	Pan-cancer	CRISPR	0.0138414	0.0163395	0.847111	0.397417	0.949153	299	147
ABRA	Pan-cancer	CRISPR	0.0432211	0.016894	2.55836	0.0108672	0.686613	299	147
ABRACL	Pan-cancer	CRISPR	0.0193026	0.011303	1.70774	0.0884259	0.865458	299	147
ABRAXAS1	Pan-cancer	CRISPR	-0.0276672	0.0161882	-1.7091	0.0881873	0.864946	293	145
ABRAXAS2	Pan-cancer	CRISPR	0.0327662	0.0163344	2.00597	0.0455018	0.798218	299	147
ABT1	Pan-cancer	CRISPR	0.00468849	0.0192194	0.243946	0.807394	0.984843	293	145
ABTB1	Pan-cancer	CRISPR	0.00558258	0.0130799	0.426806	0.66974	0.976244	299	147
ABTB2	Pan-cancer	CRISPR	0.00425369	0.0132845	0.3202	0.748976	0.98381	299	147
ACAA1	Pan-cancer	CRISPR	-0.0212913	0.0130818	-1.62755	0.104371	0.872444	299	147
ACAA2	Pan-cancer	CRISPR	0.00553965	0.0129874	0.426542	0.669932	0.976244	299	147
ACACA	Pan-cancer	CRISPR	-0.0135899	0.0311222	-0.436663	0.662581	0.976244	299	147
ACACB	Pan-cancer	CRISPR	0.00561201	0.0123819	0.453244	0.650608	0.975785	299	147
ACAD10	Pan-cancer	CRISPR	0.00220419	0.0142155	0.155055	0.876853	0.989702	299	147
ACAD11	Pan-cancer	CRISPR	0.0067353	0.0115723	0.582018	0.560868	0.966636	299	147
ACAD8	Pan-cancer	CRISPR	0.00698608	0.0113059	0.617912	0.536969	0.964542	299	147
ACAD9	Pan-cancer	CRISPR	-0.0291552	0.0177607	-1.64156	0.101431	0.870594	299	147
ACADL	Pan-cancer	CRISPR	-0.00559672	0.0127566	-0.438731	0.661083	0.975944	299	147
ACADM	Pan-cancer	CRISPR	0.00825337	0.0161033	0.512527	0.608552	0.972636	299	147
ACADS	Pan-cancer	CRISPR	-0.014481	0.0138076	-1.04877	0.294888	0.929423	299	147
ACADSB	Pan-cancer	CRISPR	-0.00867406	0.0113631	-0.763352	0.445683	0.952651	299	147
ACADVL	Pan-cancer	CRISPR	0.0176311	0.0165713	1.06396	0.28796	0.926222	299	147
ACAN	Pan-cancer	CRISPR	-0.0015024	0.013484	-0.111421	0.911336	0.991833	299	147
ACAP1	Pan-cancer	CRISPR	0.00378579	0.0127779	0.296276	0.767166	0.984843	299	147
ACAP2	Pan-cancer	CRISPR	-0.0219244	0.0160527	-1.36577	0.172743	0.901514	299	147
ACAP3	Pan-cancer	CRISPR	-0.000597009	0.0116104	-0.0514203	0.959015	0.996581	299	147
ACAT1	Pan-cancer	CRISPR	-0.00813168	0.0118859	-0.684142	0.494264	0.958607	299	147
ACAT2	Pan-cancer	CRISPR	0.00189477	0.0131251	0.144362	0.885284	0.990094	299	147
ACBD3	Pan-cancer	CRISPR	-0.00774087	0.0177782	-0.435413	0.663487	0.976244	299	147
ACBD4	Pan-cancer	CRISPR	-0.00465485	0.0151557	-0.307136	0.758893	0.984843	299	147
ACBD5	Pan-cancer	CRISPR	0.0369444	0.0157706	2.34262	0.0196163	0.745398	299	147
ACBD6	Pan-cancer	CRISPR	-0.0110584	0.0128783	-0.858685	0.391005	0.949153	299	147
ACBD7	Pan-cancer	CRISPR	0.00281217	0.0136516	0.205995	0.836895	0.986578	299	147
ACCS	Pan-cancer	CRISPR	0.00609152	0.0142614	0.427135	0.6695	0.976244	299	147
ACCSL	Pan-cancer	CRISPR	0.00295647	0.0138656	0.213223	0.831256	0.985452	299	147
ACD	Pan-cancer	CRISPR	0.0129099	0.0175104	0.737269	0.461379	0.953223	293	145
ACE	Pan-cancer	CRISPR	-0.0149083	0.0145102	-1.02743	0.304811	0.930177	299	147
ACE2	Pan-cancer	CRISPR	0.00404596	0.0152315	0.265632	0.790662	0.984843	279	141
ACER1	Pan-cancer	CRISPR	0.00144312	0.0107049	0.134809	0.892827	0.990094	299	147
ACER2	Pan-cancer	CRISPR	-0.0161948	0.01259	-1.28632	0.19904	0.909881	299	147
ACER3	Pan-cancer	CRISPR	0.0311469	0.0139681	2.22986	0.0262858	0.766885	299	147
ACHE	Pan-cancer	CRISPR	0.0035501	0.0152599	0.232642	0.816153	0.984843	299	147
ACIN1	Pan-cancer	CRISPR	-0.0203346	0.022196	-0.916139	0.360121	0.94554	299	147
ACKR1	Pan-cancer	CRISPR	0.00745112	0.0119197	0.62511	0.532239	0.964542	299	147
ACKR2	Pan-cancer	CRISPR	-0.0147764	0.0112538	-1.31301	0.189897	0.906975	299	147
ACKR3	Pan-cancer	CRISPR	0.00641927	0.0120392	0.533196	0.594181	0.971131	299	147
ACKR4	Pan-cancer	CRISPR	-0.0251761	0.0134642	-1.86986	0.0622007	0.822639	299	147
ACLY	Pan-cancer	CRISPR	-0.0144392	0.0281581	-0.512791	0.608368	0.972636	299	147
ACMSD	Pan-cancer	CRISPR	-0.0121429	0.0140139	-0.866489	0.386718	0.949153	299	147
ACO1	Pan-cancer	CRISPR	0.00583827	0.0128626	0.453896	0.650139	0.975785	299	147
ACO2	Pan-cancer	CRISPR	-0.0186599	0.0385759	-0.483719	0.628838	0.974667	299	147
ACOD1	Pan-cancer	CRISPR	0.00135274	0.0117728	0.114904	0.908576	0.991659	299	147
ACOT1	Pan-cancer	CRISPR	-0.0162525	0.0166353	-0.976991	0.329138	0.937014	299	147
ACOT11	Pan-cancer	CRISPR	-0.0193925	0.0138017	-1.40509	0.160736	0.890047	299	147
ACOT12	Pan-cancer	CRISPR	0.00211508	0.0158565	0.133389	0.89395	0.990094	299	147
ACOT13	Pan-cancer	CRISPR	0.0155837	0.0159182	0.978986	0.328152	0.937014	299	147
ACOT2	Pan-cancer	CRISPR	0.0124716	0.0129728	0.961368	0.336922	0.940109	299	147
ACOT4	Pan-cancer	CRISPR	0.00696624	0.0153751	0.453085	0.650722	0.975785	299	147
ACOT6	Pan-cancer	CRISPR	0.00814696	0.0121617	0.669889	0.503298	0.961066	299	147
ACOT7	Pan-cancer	CRISPR	-0.0101502	0.0139632	-0.726925	0.467678	0.954923	299	147
ACOT8	Pan-cancer	CRISPR	0.00878734	0.0149894	0.586237	0.558032	0.966422	299	147
ACOT9	Pan-cancer	CRISPR	-0.00229156	0.0142413	-0.16091	0.872247	0.988788	279	141
ACOX1	Pan-cancer	CRISPR	-0.0146684	0.0195672	-0.74964	0.453892	0.952651	299	147
ACOX2	Pan-cancer	CRISPR	-0.00163278	0.0135735	-0.120292	0.90431	0.991659	299	147
ACOX3	Pan-cancer	CRISPR	0.00788435	0.0140433	0.561433	0.574802	0.968249	299	147
ACOXL	Pan-cancer	CRISPR	-0.00827781	0.0126245	-0.655694	0.512381	0.963043	299	147
ACP1	Pan-cancer	CRISPR	-0.0144215	0.0146277	-0.985901	0.324751	0.936437	299	147
ACP2	Pan-cancer	CRISPR	0.00639351	0.0135358	0.472339	0.63693	0.975785	299	147
ACP4	Pan-cancer	CRISPR	-0.00161966	0.015173	-0.106746	0.915042	0.991833	299	147
ACP5	Pan-cancer	CRISPR	0.0127631	0.0108877	1.17225	0.241763	0.917332	299	147
ACP6	Pan-cancer	CRISPR	-0.00695484	0.0116192	-0.598562	0.549788	0.966339	299	147
ACP7	Pan-cancer	CRISPR	0.0237324	0.013682	1.73458	0.0835515	0.856411	299	147
ACPP	Pan-cancer	CRISPR	5.74297749896518e-05	0.0134052	0.00428415	0.996584	0.998997	299	147
ACR	Pan-cancer	CRISPR	-0.00591712	0.0146863	-0.402902	0.687226	0.977186	299	147
ACRBP	Pan-cancer	CRISPR	0.016907	0.0128857	1.31208	0.190213	0.906975	299	147
ACRV1	Pan-cancer	CRISPR	0.00187054	0.0110889	0.168687	0.866125	0.987929	299	147
ACSBG1	Pan-cancer	CRISPR	0.00475863	0.0116291	0.4092	0.682602	0.977173	299	147
ACSBG2	Pan-cancer	CRISPR	-0.0116175	0.0132886	-0.874245	0.382485	0.949153	299	147
ACSF2	Pan-cancer	CRISPR	-0.0280539	0.0142491	-1.96883	0.0496318	0.804212	299	147
ACSF3	Pan-cancer	CRISPR	0.0356682	0.0135026	2.64158	0.00856076	0.64362	299	147
ACSL1	Pan-cancer	CRISPR	0.0167217	0.0126618	1.32064	0.187341	0.906278	299	147
ACSL3	Pan-cancer	CRISPR	-0.039547	0.0336095	-1.17666	0.239999	0.917332	299	147
ACSL4	Pan-cancer	CRISPR	0.0131916	0.0246301	0.535588	0.592546	0.970298	279	141
ACSL5	Pan-cancer	CRISPR	-0.0309026	0.0116744	-2.64704	0.00842599	0.639504	299	147
ACSL6	Pan-cancer	CRISPR	-0.02332	0.0128994	-1.80784	0.0713491	0.843178	299	147
ACSM1	Pan-cancer	CRISPR	0.0158491	0.012986	1.22048	0.22297	0.915741	299	147
ACSM2A	Pan-cancer	CRISPR	-0.000987394	0.0124759	-0.0791444	0.936956	0.994982	299	147
ACSM2B	Pan-cancer	CRISPR	-0.0150194	0.0115527	-1.30008	0.194289	0.906975	299	147
ACSM3	Pan-cancer	CRISPR	0.0026626	0.0120538	0.220894	0.825283	0.985452	299	147
ACSM4	Pan-cancer	CRISPR	-0.0430024	0.014902	-2.88568	0.00410752	0.573824	299	147
ACSM5	Pan-cancer	CRISPR	-0.00850285	0.0152721	-0.556758	0.57799	0.969211	299	147
ACSM6	Pan-cancer	CRISPR	0.0071742	0.0128011	0.560434	0.575483	0.968249	299	147
ACSS1	Pan-cancer	CRISPR	-0.00577011	0.0136464	-0.42283	0.672636	0.976405	299	147
ACSS2	Pan-cancer	CRISPR	-0.015985	0.0136504	-1.17103	0.242254	0.917332	299	147
ACSS3	Pan-cancer	CRISPR	-0.000728155	0.0138411	-0.0526083	0.958069	0.996581	299	147
ACTA1	Pan-cancer	CRISPR	0.0164864	0.0141473	1.16534	0.244545	0.917332	299	147
ACTA2	Pan-cancer	CRISPR	-0.00693817	0.0112157	-0.618615	0.536506	0.964542	299	147
ACTB	Pan-cancer	CRISPR	0.0338045	0.0320451	1.0549	0.292089	0.927832	293	145
ACTBL2	Pan-cancer	CRISPR	-0.000887423	0.0141128	-0.0628809	0.949891	0.996415	299	147
ACTC1	Pan-cancer	CRISPR	0.0219858	0.0155986	1.40947	0.159437	0.890047	299	147
ACTG1	Pan-cancer	CRISPR	0.0368882	0.0217394	1.69684	0.0904694	0.868035	299	147
ACTG2	Pan-cancer	CRISPR	-0.0223706	0.0137007	-1.6328	0.103261	0.871608	299	147
ACTL10	Pan-cancer	CRISPR	0.00259307	0.0113903	0.227656	0.820025	0.985452	299	147
ACTL6A	Pan-cancer	CRISPR	0.0459974	0.0206901	2.22316	0.0267482	0.766885	293	145
ACTL6B	Pan-cancer	CRISPR	0.0179122	0.0125988	1.42174	0.155861	0.890047	293	145
ACTL7A	Pan-cancer	CRISPR	0.0067757	0.0153485	0.441457	0.65911	0.975785	299	147
ACTL7B	Pan-cancer	CRISPR	0.0232579	0.0171025	1.35991	0.174591	0.901818	299	147
ACTL8	Pan-cancer	CRISPR	0.0256728	0.0155608	1.64984	0.0997256	0.869238	299	147
ACTL9	Pan-cancer	CRISPR	-0.0109132	0.0145829	-0.748357	0.454665	0.952651	299	147
ACTN1	Pan-cancer	CRISPR	0.000600499	0.0149782	0.0400916	0.968039	0.997422	299	147
ACTN2	Pan-cancer	CRISPR	-0.0151659	0.0157098	-0.965377	0.334913	0.940109	299	147
ACTN4	Pan-cancer	CRISPR	0.0148978	0.0166339	0.895633	0.370963	0.946611	299	147
ACTR10	Pan-cancer	CRISPR	-0.0296544	0.0194958	-1.52107	0.128997	0.876526	299	147
ACTR1A	Pan-cancer	CRISPR	-0.00312504	0.0370199	-0.0844152	0.932767	0.994691	299	147
ACTR1B	Pan-cancer	CRISPR	0.0169021	0.0154545	1.09367	0.274729	0.924762	299	147
ACTR2	Pan-cancer	CRISPR	0.0295077	0.0254541	1.15925	0.247015	0.917332	299	147
ACTR3	Pan-cancer	CRISPR	0.00756404	0.0193795	0.390311	0.696505	0.978765	299	147
ACTR3B	Pan-cancer	CRISPR	-0.0170591	0.0143656	-1.18749	0.235707	0.917332	299	147
ACTR3C	Pan-cancer	CRISPR	-0.0134286	0.0139372	-0.963508	0.335848	0.940109	299	147
ACTR5	Pan-cancer	CRISPR	0.00475442	0.024658	0.192814	0.8472	0.987137	293	145
ACTR6	Pan-cancer	CRISPR	-0.0151164	0.0195283	-0.774079	0.439329	0.952328	293	145
ACTR8	Pan-cancer	CRISPR	0.00634631	0.0192854	0.329073	0.742268	0.982574	293	145
ACTRT1	Pan-cancer	CRISPR	0.00864477	0.0141764	0.609801	0.542346	0.964542	279	141
ACTRT2	Pan-cancer	CRISPR	0.0117314	0.0129987	0.902509	0.367305	0.94554	299	147
ACTRT3	Pan-cancer	CRISPR	-0.00490763	0.0131944	-0.371948	0.710119	0.98083	299	147
ACVR1	Pan-cancer	CRISPR	-0.00655871	0.0138789	-0.472568	0.636768	0.975785	299	147
ACVR1B	Pan-cancer	CRISPR	-0.0274916	0.0170604	-1.61143	0.107839	0.876526	299	147
ACVR1C	Pan-cancer	CRISPR	-0.00444309	0.0139063	-0.319502	0.749505	0.983815	299	147
ACVR2A	Pan-cancer	CRISPR	-0.00487421	0.0160765	-0.303189	0.761896	0.984843	299	147
ACVR2B	Pan-cancer	CRISPR	-0.0152854	0.0149522	-1.02229	0.307236	0.930177	299	147
ACVRL1	Pan-cancer	CRISPR	-0.025793	0.0129761	-1.98774	0.0474913	0.804201	299	147
ACY1	Pan-cancer	CRISPR	-0.00320936	0.013301	-0.241287	0.809451	0.984843	299	147
ACY3	Pan-cancer	CRISPR	0.00447615	0.0148736	0.300946	0.763605	0.984843	299	147
ACYP1	Pan-cancer	CRISPR	0.00807946	0.0138162	0.584781	0.55901	0.966422	299	147
ACYP2	Pan-cancer	CRISPR	0.00638514	0.0127984	0.498901	0.618111	0.972636	299	147
ADA	Pan-cancer	CRISPR	-0.0148579	0.0110471	-1.34495	0.179368	0.904693	299	147
ADA2	Pan-cancer	CRISPR	-0.00381293	0.0148502	-0.256759	0.797491	0.984843	299	147
ADAD1	Pan-cancer	CRISPR	-0.00450671	0.00966232	-0.466421	0.641156	0.975785	299	147
ADAD2	Pan-cancer	CRISPR	-0.0109906	0.0127359	-0.862957	0.388655	0.949153	299	147
ADAL	Pan-cancer	CRISPR	0.00753894	0.0121418	0.620909	0.534997	0.964542	299	147
ADAM10	Pan-cancer	CRISPR	0.0101387	0.0204476	0.495839	0.620268	0.972636	299	147
ADAM11	Pan-cancer	CRISPR	0.00988553	0.0140995	0.701126	0.483614	0.956308	299	147
ADAM12	Pan-cancer	CRISPR	-0.00279187	0.014668	-0.190337	0.849137	0.987137	299	147
ADAM15	Pan-cancer	CRISPR	0.0134099	0.0148866	0.900803	0.368211	0.94554	299	147
ADAM17	Pan-cancer	CRISPR	-0.00858388	0.0140558	-0.610699	0.54173	0.964542	299	147
ADAM18	Pan-cancer	CRISPR	0.00549834	0.0153737	0.357645	0.720789	0.982352	299	147
ADAM19	Pan-cancer	CRISPR	-0.0143011	0.0121465	-1.17739	0.23971	0.917332	299	147
ADAM2	Pan-cancer	CRISPR	-0.0220085	0.0107024	-2.05641	0.0403615	0.795262	299	147
ADAM20	Pan-cancer	CRISPR	0.00185745	0.0124686	0.148971	0.881648	0.990094	299	147
ADAM21	Pan-cancer	CRISPR	0.00092486	0.0132846	0.0696188	0.94453	0.995228	299	147
ADAM22	Pan-cancer	CRISPR	0.0312743	0.011187	2.79559	0.00541876	0.617849	299	147
ADAM23	Pan-cancer	CRISPR	-0.018784	0.0114911	-1.63466	0.102872	0.871608	299	147
ADAM28	Pan-cancer	CRISPR	-0.0119499	0.0131088	-0.911598	0.362504	0.94554	299	147
ADAM29	Pan-cancer	CRISPR	0.00487289	0.0107988	0.451242	0.652049	0.975785	299	147
ADAM30	Pan-cancer	CRISPR	-0.00138802	0.014589	-0.0951416	0.924248	0.99268	299	147
ADAM32	Pan-cancer	CRISPR	0.00332649	0.0127296	0.26132	0.793974	0.984843	299	147
ADAM33	Pan-cancer	CRISPR	0.00692595	0.0140723	0.492169	0.622858	0.973144	299	147
ADAM7	Pan-cancer	CRISPR	-1.31507e-05	0.012752	-0.00103126	0.999178	0.999812	299	147
ADAM8	Pan-cancer	CRISPR	0.00145041	0.0156564	0.09264	0.926234	0.993572	299	147
ADAM9	Pan-cancer	CRISPR	-0.0222139	0.0122874	-1.80785	0.071346	0.843178	299	147
ADAMDEC1	Pan-cancer	CRISPR	-0.030334	0.0126448	-2.39892	0.0168795	0.745398	299	147
ADAMTS1	Pan-cancer	CRISPR	-0.0129259	0.016342	-0.790964	0.429412	0.951286	299	147
ADAMTS10	Pan-cancer	CRISPR	0.00112015	0.0143775	0.0779099	0.937937	0.994982	299	147
ADAMTS12	Pan-cancer	CRISPR	-0.00443155	0.0132405	-0.334696	0.738022	0.982574	299	147
ADAMTS13	Pan-cancer	CRISPR	-0.0157483	0.0141526	-1.11275	0.266453	0.924701	299	147
ADAMTS14	Pan-cancer	CRISPR	-0.00545427	0.0140625	-0.387858	0.698318	0.978765	299	147
ADAMTS15	Pan-cancer	CRISPR	0.00110321	0.0130302	0.0846654	0.932568	0.994691	299	147
ADAMTS16	Pan-cancer	CRISPR	0.00667341	0.0138829	0.480695	0.630984	0.974976	299	147
ADAMTS17	Pan-cancer	CRISPR	-0.0143234	0.0130064	-1.10126	0.271417	0.924762	299	147
ADAMTS18	Pan-cancer	CRISPR	-0.00293842	0.0121978	-0.240898	0.809752	0.984843	299	147
ADAMTS19	Pan-cancer	CRISPR	0.016272	0.0136374	1.19319	0.233471	0.917332	299	147
ADAMTS2	Pan-cancer	CRISPR	0.0242364	0.0151723	1.59741	0.110929	0.876526	299	147
ADAMTS20	Pan-cancer	CRISPR	0.0223433	0.0113656	1.96587	0.049973	0.804212	299	147
ADAMTS3	Pan-cancer	CRISPR	0.000618068	0.0128217	0.0482049	0.961576	0.996581	299	147
ADAMTS4	Pan-cancer	CRISPR	-0.00641794	0.0150423	-0.426659	0.669847	0.976244	299	147
ADAMTS5	Pan-cancer	CRISPR	0.00893531	0.0157613	0.566916	0.571075	0.967799	299	147
ADAMTS6	Pan-cancer	CRISPR	0.013356	0.0128349	1.0406	0.298661	0.930177	299	147
ADAMTS7	Pan-cancer	CRISPR	-0.0125061	0.0171976	-0.727204	0.467507	0.954923	299	147
ADAMTS8	Pan-cancer	CRISPR	-0.0157555	0.0123302	-1.2778	0.202028	0.910544	299	147
ADAMTS9	Pan-cancer	CRISPR	-0.00899854	0.0124637	-0.721981	0.470709	0.954923	299	147
ADAMTSL1	Pan-cancer	CRISPR	-0.00988621	0.0135377	-0.730272	0.465632	0.954662	299	147
ADAMTSL2	Pan-cancer	CRISPR	-0.000331688	0.0168247	-0.0197144	0.984281	0.99827	299	147
ADAMTSL3	Pan-cancer	CRISPR	-0.0106209	0.01493	-0.711381	0.477244	0.956009	299	147
ADAMTSL4	Pan-cancer	CRISPR	0.0165957	0.0159855	1.03817	0.299789	0.930177	299	147
ADAMTSL5	Pan-cancer	CRISPR	-0.00768089	0.016703	-0.45985	0.645862	0.975785	299	147
ADAP1	Pan-cancer	CRISPR	-0.00720365	0.0179004	-0.402431	0.687572	0.977214	299	147
ADAP2	Pan-cancer	CRISPR	0.0303108	0.0151853	1.99606	0.046574	0.798218	299	147
ADAR	Pan-cancer	CRISPR	0.0169828	0.0300691	0.564793	0.572517	0.967799	299	147
ADARB1	Pan-cancer	CRISPR	0.0145865	0.0142872	1.02095	0.307867	0.930177	299	147
ADARB2	Pan-cancer	CRISPR	0.00417173	0.0127697	0.32669	0.744066	0.982574	299	147
ADAT1	Pan-cancer	CRISPR	-0.01061	0.0151862	-0.698661	0.485152	0.957042	299	147
ADAT2	Pan-cancer	CRISPR	0.022275	0.0236906	0.940245	0.347634	0.94554	299	147
ADAT3	Pan-cancer	CRISPR	-9.59348e-05	0.0192191	-0.00499163	0.99602	0.998997	299	147
ADCK1	Pan-cancer	CRISPR	0.00452129	0.0116281	0.388823	0.697604	0.978765	299	147
ADCK2	Pan-cancer	CRISPR	0.0190321	0.015787	1.20555	0.228671	0.916719	299	147
ADCK5	Pan-cancer	CRISPR	-0.0192634	0.0151582	-1.27082	0.204497	0.910544	299	147
ADCY1	Pan-cancer	CRISPR	0.0235297	0.0128079	1.83713	0.0668991	0.837027	299	147
ADCY10	Pan-cancer	CRISPR	0.00758487	0.0135098	0.561434	0.574802	0.968249	299	147
ADCY2	Pan-cancer	CRISPR	0.00497254	0.0128281	0.38763	0.698487	0.978765	299	147
ADCY3	Pan-cancer	CRISPR	-0.00438839	0.0145713	-0.301167	0.763437	0.984843	299	147
ADCY4	Pan-cancer	CRISPR	-0.0201259	0.0139152	-1.44633	0.148833	0.890047	299	147
ADCY5	Pan-cancer	CRISPR	0.0104868	0.0142531	0.735758	0.46229	0.953223	299	147
ADCY6	Pan-cancer	CRISPR	-0.0345675	0.0148669	-2.32513	0.0205417	0.745398	299	147
ADCY7	Pan-cancer	CRISPR	-0.0297252	0.0160651	-1.85029	0.0649749	0.835619	299	147
ADCY8	Pan-cancer	CRISPR	0.00372848	0.0146422	0.254639	0.799127	0.984843	299	147
ADCY9	Pan-cancer	CRISPR	-0.00278387	0.0141405	-0.196872	0.844023	0.987137	299	147
ADCYAP1	Pan-cancer	CRISPR	0.0158753	0.0144743	1.09679	0.273361	0.924762	299	147
ADCYAP1R1	Pan-cancer	CRISPR	0.00726672	0.0131353	0.55322	0.580408	0.969216	299	147
ADD1	Pan-cancer	CRISPR	-0.0129221	0.0123201	-1.04886	0.294846	0.929423	299	147
ADD2	Pan-cancer	CRISPR	0.00546392	0.0111617	0.489524	0.624727	0.97409	299	147
ADD3	Pan-cancer	CRISPR	-0.00173528	0.0144159	-0.120373	0.904246	0.991659	299	147
ADGRA1	Pan-cancer	CRISPR	-0.0119323	0.0125063	-0.954106	0.34058	0.94099	299	147
ADGRA2	Pan-cancer	CRISPR	-0.0215528	0.0133226	-1.61776	0.106468	0.875024	299	147
ADGRA3	Pan-cancer	CRISPR	-0.00770795	0.0135823	-0.567499	0.570679	0.967799	299	147
ADGRB1	Pan-cancer	CRISPR	0.0102788	0.0144967	0.709042	0.478693	0.956009	299	147
ADGRB2	Pan-cancer	CRISPR	0.0154293	0.014268	1.08139	0.280146	0.925432	299	147
ADGRB3	Pan-cancer	CRISPR	-0.00300394	0.0136985	-0.219289	0.826532	0.985452	299	147
ADGRD1	Pan-cancer	CRISPR	-0.00224549	0.0139455	-0.161019	0.872156	0.988788	299	147
ADGRE1	Pan-cancer	CRISPR	0.00891974	0.0121812	0.732255	0.464422	0.954233	299	147
ADGRE2	Pan-cancer	CRISPR	0.024485	0.0144847	1.6904	0.0916944	0.869238	299	147
ADGRE3	Pan-cancer	CRISPR	-0.0165224	0.0155839	-1.06022	0.289654	0.926686	299	147
ADGRE5	Pan-cancer	CRISPR	-0.0145494	0.0142291	-1.02251	0.307131	0.930177	299	147
ADGRF1	Pan-cancer	CRISPR	0.00395081	0.0109743	0.360006	0.719024	0.982352	299	147
ADGRF3	Pan-cancer	CRISPR	-0.0120856	0.0148777	-0.812329	0.417064	0.949847	299	147
ADGRF4	Pan-cancer	CRISPR	0.00179311	0.013268	0.135146	0.892562	0.990094	299	147
ADGRF5	Pan-cancer	CRISPR	-0.00894247	0.0142423	-0.62788	0.530425	0.964542	299	147
ADGRG1	Pan-cancer	CRISPR	-0.0126986	0.0154945	-0.819553	0.412937	0.949847	299	147
ADGRG2	Pan-cancer	CRISPR	0.0139941	0.0123089	1.13691	0.25627	0.919111	279	141
ADGRG3	Pan-cancer	CRISPR	-0.0307197	0.0156687	-1.96058	0.0505903	0.804781	299	147
ADGRG4	Pan-cancer	CRISPR	-0.0185822	0.0109723	-1.69356	0.0911421	0.869238	279	141
ADGRG5	Pan-cancer	CRISPR	-0.000975365	0.0131296	-0.0742875	0.940817	0.995057	299	147
ADGRG6	Pan-cancer	CRISPR	0.00755671	0.0104414	0.723725	0.469638	0.954923	299	147
ADGRG7	Pan-cancer	CRISPR	-0.0116833	0.0120678	-0.968136	0.333535	0.938596	299	147
ADGRL1	Pan-cancer	CRISPR	-0.00712816	0.0153533	-0.464275	0.642692	0.975785	299	147
ADGRL2	Pan-cancer	CRISPR	-0.00740552	0.0153192	-0.483413	0.629055	0.974667	299	147
ADGRL3	Pan-cancer	CRISPR	-0.0215425	0.0147082	-1.46466	0.143763	0.886755	299	147
ADGRL4	Pan-cancer	CRISPR	0.00905216	0.0163611	0.553272	0.580372	0.969216	299	147
ADGRV1	Pan-cancer	CRISPR	-5.19704e-05	0.011158	-0.00465768	0.996286	0.998997	299	147
ADH1A	Pan-cancer	CRISPR	0.0159041	0.0116084	1.37005	0.171406	0.901514	299	147
ADH1B	Pan-cancer	CRISPR	-0.00225054	0.0131328	-0.171368	0.864017	0.987907	299	147
ADH4	Pan-cancer	CRISPR	-0.00727084	0.0118902	-0.611499	0.541201	0.964542	299	147
ADH5	Pan-cancer	CRISPR	-0.00909397	0.0142877	-0.636489	0.524805	0.963904	299	147
ADH6	Pan-cancer	CRISPR	-0.0109643	0.0130637	-0.839296	0.401782	0.949153	299	147
ADH7	Pan-cancer	CRISPR	0.0129831	0.0128158	1.01305	0.31162	0.930965	299	147
ADHFE1	Pan-cancer	CRISPR	-0.0067204	0.0102416	-0.656183	0.512073	0.962974	293	145
ADI1	Pan-cancer	CRISPR	0.0113527	0.0161202	0.704255	0.481673	0.956009	293	145
ADIG	Pan-cancer	CRISPR	-0.00761784	0.013007	-0.58567	0.558412	0.966422	299	147
ADIPOQ	Pan-cancer	CRISPR	0.00830774	0.0142131	0.584514	0.559189	0.966422	299	147
ADIPOR1	Pan-cancer	CRISPR	-0.0157318	0.0152827	-1.02938	0.303894	0.930177	299	147
ADIPOR2	Pan-cancer	CRISPR	-0.00368764	0.0157677	-0.233874	0.815197	0.984843	299	147
ADIRF	Pan-cancer	CRISPR	0.00369714	0.0139231	0.26554	0.790724	0.984843	299	147
ADK	Pan-cancer	CRISPR	0.00090259	0.0141674	0.063709	0.949232	0.996128	299	147
ADM	Pan-cancer	CRISPR	-0.0188693	0.0149362	-1.26332	0.207176	0.910544	299	147
ADM2	Pan-cancer	CRISPR	0.00881886	0.0141924	0.621379	0.534688	0.964542	299	147
ADM5	Pan-cancer	CRISPR	-0.00640037	0.0129128	-0.495662	0.620393	0.972636	299	147
ADNP	Pan-cancer	CRISPR	-0.00564099	0.0226432	-0.249125	0.803386	0.984843	299	147
ADNP2	Pan-cancer	CRISPR	-0.0214994	0.0153388	-1.40163	0.161765	0.890047	299	147
ADO	Pan-cancer	CRISPR	0.00901159	0.0143978	0.625901	0.531727	0.964542	293	145
ADORA1	Pan-cancer	CRISPR	-0.0062271	0.0149555	-0.416376	0.677348	0.977039	299	147
ADORA2A	Pan-cancer	CRISPR	-0.0097334	0.0132275	-0.735845	0.462237	0.953223	299	147
ADORA2B	Pan-cancer	CRISPR	-0.0102422	0.0147733	-0.693293	0.48851	0.957111	299	147
ADPGK	Pan-cancer	CRISPR	-0.0094457	0.0165344	-0.571276	0.568119	0.967046	299	147
ADPRH	Pan-cancer	CRISPR	-0.0216639	0.0154982	-1.39783	0.162902	0.890116	299	147
ADPRHL1	Pan-cancer	CRISPR	-0.00697244	0.014962	-0.466011	0.64145	0.975785	299	147
ADPRHL2	Pan-cancer	CRISPR	-0.00112953	0.015718	-0.0718623	0.942746	0.995057	299	147
ADPRM	Pan-cancer	CRISPR	-0.00306699	0.0122643	-0.250074	0.802652	0.984843	299	147
ADRA1A	Pan-cancer	CRISPR	-0.0225776	0.0142848	-1.58053	0.11474	0.876526	299	147
ADRA1B	Pan-cancer	CRISPR	-0.0119153	0.0102116	-1.16683	0.243941	0.917332	299	147
ADRA1D	Pan-cancer	CRISPR	0.00493154	0.0152529	0.323319	0.746615	0.982705	299	147
ADRA2A	Pan-cancer	CRISPR	0.00826046	0.0145756	0.566732	0.5712	0.967799	299	147
ADRA2B	Pan-cancer	CRISPR	0.0108479	0.0134085	0.809028	0.418958	0.949847	299	147
ADRA2C	Pan-cancer	CRISPR	-0.00250508	0.0127681	-0.196198	0.84455	0.987137	299	147
ADRB1	Pan-cancer	CRISPR	0.0022477	0.0125859	0.178588	0.858347	0.987907	299	147
ADRB2	Pan-cancer	CRISPR	0.0182425	0.0169011	1.07937	0.281044	0.925432	299	147
ADRB3	Pan-cancer	CRISPR	-0.00911186	0.0126772	-0.718759	0.47269	0.95506	299	147
ADRM1	Pan-cancer	CRISPR	-0.00986712	0.023881	-0.413179	0.679691	0.977173	293	145
ADSL	Pan-cancer	CRISPR	-0.0155543	0.0364856	-0.426314	0.670098	0.976244	299	147
ADSS	Pan-cancer	CRISPR	-0.00144188	0.0281183	-0.0512792	0.959128	0.996581	299	147
ADSSL1	Pan-cancer	CRISPR	-0.00120743	0.0150684	-0.0801301	0.936172	0.994982	299	147
ADTRP	Pan-cancer	CRISPR	0.0174513	0.0137283	1.27119	0.204368	0.910544	299	147
AEBP1	Pan-cancer	CRISPR	-0.00689194	0.0127839	-0.539113	0.590095	0.969843	299	147
AEBP2	Pan-cancer	CRISPR	-0.0176542	0.0148557	-1.18838	0.235369	0.917332	293	145
AEN	Pan-cancer	CRISPR	0.00373867	0.0134933	0.277076	0.781858	0.984843	299	147
AES	Pan-cancer	CRISPR	-0.012932	0.0166271	-0.777767	0.437146	0.952328	299	147
AFAP1	Pan-cancer	CRISPR	-0.0132285	0.0127334	-1.03889	0.299457	0.930177	299	147
AFAP1L1	Pan-cancer	CRISPR	-0.00885915	0.0140606	-0.63007	0.528992	0.964542	299	147
AFAP1L2	Pan-cancer	CRISPR	-0.0186207	0.0137675	-1.35251	0.176942	0.903654	299	147
AFDN	Pan-cancer	CRISPR	-0.0021891	0.0194584	-0.112502	0.910479	0.991787	299	147
AFF1	Pan-cancer	CRISPR	-0.00166176	0.0165821	-0.100214	0.920223	0.992389	293	145
AFF2	Pan-cancer	CRISPR	-0.0388037	0.0143527	-2.70359	0.00716286	0.623118	274	139
AFF3	Pan-cancer	CRISPR	-0.000331937	0.0147267	-0.0225398	0.982028	0.99827	293	145
AFF4	Pan-cancer	CRISPR	0.0142139	0.0164172	0.86579	0.38711	0.949153	293	145
AFG1L	Pan-cancer	CRISPR	-0.00260239	0.0139023	-0.187192	0.851601	0.987783	299	147
AFG3L2	Pan-cancer	CRISPR	0.014958	0.0225057	0.664632	0.506652	0.961835	299	147
AFM	Pan-cancer	CRISPR	0.00135236	0.0118262	0.114353	0.909013	0.991659	299	147
AFMID	Pan-cancer	CRISPR	-0.0152936	0.0122668	-1.24675	0.213186	0.910544	299	147
AFP	Pan-cancer	CRISPR	-0.00274087	0.0127232	-0.215423	0.829542	0.985452	299	147
AFTPH	Pan-cancer	CRISPR	0.0185252	0.015567	1.19003	0.234707	0.917332	299	147
AGA	Pan-cancer	CRISPR	-0.00211201	0.0105886	-0.19946	0.842	0.987137	299	147
AGAP1	Pan-cancer	CRISPR	-0.00623292	0.0145018	-0.429802	0.667561	0.976244	299	147
AGAP2	Pan-cancer	CRISPR	-0.0307563	0.0156278	-1.96805	0.0497214	0.804212	299	147
AGAP3	Pan-cancer	CRISPR	0.00464288	0.0120901	0.384023	0.701156	0.978765	299	147
AGAP5	Pan-cancer	CRISPR	0.0295499	0.0182324	1.62074	0.105826	0.874376	299	147
AGAP6	Pan-cancer	CRISPR	0.0243017	0.018895	1.28615	0.199102	0.909881	299	147
AGAP9	Pan-cancer	CRISPR	0.000237618	0.0162238	0.0146463	0.988321	0.99827	299	147
AGBL1	Pan-cancer	CRISPR	0.01828	0.0121316	1.50682	0.132611	0.879328	299	147
AGBL2	Pan-cancer	CRISPR	0.00324828	0.0147776	0.219811	0.826125	0.985452	299	147
AGBL3	Pan-cancer	CRISPR	0.00418802	0.0130212	0.321631	0.747893	0.983244	299	147
AGBL4	Pan-cancer	CRISPR	0.00128085	0.0184808	0.0693068	0.944778	0.995353	299	147
AGBL5	Pan-cancer	CRISPR	0.0142518	0.0142046	1.00332	0.316285	0.934584	299	147
AGER	Pan-cancer	CRISPR	0.0099231	0.0104269	0.95168	0.341808	0.941608	299	147
AGFG1	Pan-cancer	CRISPR	0.015428	0.0161463	0.955511	0.33987	0.940223	299	147
AGFG2	Pan-cancer	CRISPR	0.0116627	0.0148266	0.786608	0.431956	0.951782	299	147
AGGF1	Pan-cancer	CRISPR	0.00669001	0.0166822	0.401027	0.688605	0.977214	299	147
AGK	Pan-cancer	CRISPR	0.00343168	0.0123961	0.276836	0.782042	0.984843	299	147
AGL	Pan-cancer	CRISPR	-0.0141407	0.0129274	-1.09385	0.274648	0.924762	299	147
AGMAT	Pan-cancer	CRISPR	0.00406905	0.014257	0.285408	0.775473	0.984843	299	147
AGMO	Pan-cancer	CRISPR	-0.00450544	0.011225	-0.401374	0.688349	0.977214	299	147
AGO1	Pan-cancer	CRISPR	-0.00662527	0.0140935	-0.470094	0.638533	0.975785	299	147
AGO2	Pan-cancer	CRISPR	-0.00252127	0.021317	-0.118275	0.905906	0.991659	299	147
AGO3	Pan-cancer	CRISPR	-0.00420349	0.0138838	-0.302763	0.762221	0.984843	299	147
AGO4	Pan-cancer	CRISPR	-0.0137494	0.012417	-1.1073	0.268798	0.924762	299	147
AGPAT1	Pan-cancer	CRISPR	0.00899905	0.0202767	0.443812	0.657408	0.975785	299	147
AGPAT2	Pan-cancer	CRISPR	-0.0298565	0.0174271	-1.71323	0.0874101	0.863757	299	147
AGPAT3	Pan-cancer	CRISPR	0.00301189	0.0151384	0.198956	0.842393	0.987137	299	147
AGPAT4	Pan-cancer	CRISPR	0.00440475	0.0149813	0.294016	0.768891	0.984843	299	147
AGPAT5	Pan-cancer	CRISPR	-0.0111196	0.0167228	-0.664934	0.506459	0.961835	299	147
AGPS	Pan-cancer	CRISPR	0.00262129	0.0161076	0.162737	0.870804	0.98851	299	147
AGR2	Pan-cancer	CRISPR	-0.00415358	0.015162	-0.273947	0.78426	0.984843	299	147
AGR3	Pan-cancer	CRISPR	-0.0233693	0.00977547	-2.39061	0.0172611	0.745398	299	147
AGRN	Pan-cancer	CRISPR	-0.0234057	0.0132624	-1.76481	0.0783236	0.856411	299	147
AGRP	Pan-cancer	CRISPR	0.00129137	0.0129414	0.0997861	0.920562	0.992389	299	147
AGT	Pan-cancer	CRISPR	-0.0208679	0.0131052	-1.59234	0.112063	0.876526	299	147
AGTPBP1	Pan-cancer	CRISPR	-0.0213545	0.0118546	-1.80137	0.0723626	0.845896	299	147
AGTR1	Pan-cancer	CRISPR	-0.00587716	0.015205	-0.386527	0.699303	0.978765	299	147
AGTR2	Pan-cancer	CRISPR	-0.00222681	0.0136616	-0.162998	0.870604	0.98851	279	141
AGTRAP	Pan-cancer	CRISPR	-0.0116882	0.0125424	-0.931891	0.351929	0.94554	299	147
AGXT	Pan-cancer	CRISPR	-0.00217484	0.0124072	-0.175289	0.860939	0.987907	293	145
AGXT2	Pan-cancer	CRISPR	-0.0174472	0.0161994	-1.07703	0.282099	0.925432	293	145
AHCTF1	Pan-cancer	CRISPR	-0.00237155	0.0179292	-0.132273	0.894832	0.990094	299	147
AHCY	Pan-cancer	CRISPR	-0.0206986	0.0231989	-0.892222	0.372786	0.94669	299	147
AHCYL1	Pan-cancer	CRISPR	-0.0161473	0.031774	-0.508191	0.611587	0.972636	299	147
AHCYL2	Pan-cancer	CRISPR	-0.0171595	0.0125372	-1.36868	0.171831	0.901514	299	147
AHDC1	Pan-cancer	CRISPR	-0.0113414	0.0144228	-0.786349	0.432108	0.951782	299	147
AHI1	Pan-cancer	CRISPR	0.0219454	0.0121737	1.80269	0.0721554	0.845109	299	147
AHNAK	Pan-cancer	CRISPR	0.0118874	0.0140703	0.844859	0.398672	0.949153	299	147
AHNAK2	Pan-cancer	CRISPR	0.0560341	0.0185439	3.02169	0.00266776	0.533624	299	147
AHR	Pan-cancer	CRISPR	-0.0220731	0.0293903	-0.751033	0.453054	0.952651	299	147
AHRR	Pan-cancer	CRISPR	0.0023849	0.0158782	0.1502	0.880679	0.990094	299	147
AHSA1	Pan-cancer	CRISPR	0.00413271	0.0161985	0.25513	0.798748	0.984843	299	147
AHSG	Pan-cancer	CRISPR	0.0124844	0.0136155	0.916923	0.359711	0.94554	299	147
AHSP	Pan-cancer	CRISPR	-0.0133982	0.0112062	-1.19561	0.232525	0.917332	299	147
AICDA	Pan-cancer	CRISPR	0.00818875	0.0127493	0.642289	0.521044	0.963904	293	145
AIDA	Pan-cancer	CRISPR	0.00309728	0.0125722	0.246361	0.805524	0.984843	299	147
AIF1	Pan-cancer	CRISPR	-0.000314604	0.0129502	-0.0242934	0.98063	0.99827	299	147
AIF1L	Pan-cancer	CRISPR	0.0112284	0.016418	0.683911	0.494409	0.958607	299	147
AIFM1	Pan-cancer	CRISPR	-0.0123725	0.034312	-0.360589	0.718604	0.982352	274	139
AIFM2	Pan-cancer	CRISPR	0.0162348	0.0149754	1.0841	0.278944	0.925432	299	147
AIFM3	Pan-cancer	CRISPR	0.0161282	0.0162144	0.994683	0.320464	0.935039	299	147
AIG1	Pan-cancer	CRISPR	-0.00865676	0.0141602	-0.611344	0.541303	0.964542	299	147
AIM2	Pan-cancer	CRISPR	0.0318269	0.014009	2.27188	0.0235996	0.76182	299	147
AIMP1	Pan-cancer	CRISPR	0.0133583	0.0159324	0.838439	0.402262	0.949153	299	147
AIMP2	Pan-cancer	CRISPR	0.000508272	0.0129304	0.0393082	0.968663	0.997524	299	147
AIP	Pan-cancer	CRISPR	0.0437556	0.0221171	1.97836	0.048555	0.804212	293	145
AIPL1	Pan-cancer	CRISPR	-0.0085559	0.0121812	-0.702388	0.482827	0.95624	299	147
AIRE	Pan-cancer	CRISPR	0.0259557	0.0124084	2.09178	0.0370718	0.786538	293	145
AJAP1	Pan-cancer	CRISPR	-0.0260285	0.0149842	-1.73707	0.0831104	0.856411	299	147
AJM1	Pan-cancer	CRISPR	0.00393038	0.0158776	0.247542	0.80461	0.984843	299	147
AJUBA	Pan-cancer	CRISPR	-0.0229837	0.0185897	-1.23637	0.217027	0.913156	293	145
AK1	Pan-cancer	CRISPR	-0.00530211	0.0143497	-0.369492	0.711948	0.981624	299	147
AK2	Pan-cancer	CRISPR	-0.000955217	0.0198841	-0.0480393	0.961708	0.996581	299	147
AK3	Pan-cancer	CRISPR	-0.0284132	0.0134531	-2.11203	0.0352756	0.780413	299	147
AK4	Pan-cancer	CRISPR	-0.0124142	0.0158996	-0.780784	0.435371	0.952038	299	147
AK5	Pan-cancer	CRISPR	-0.00160209	0.0130306	-0.122948	0.902207	0.991474	299	147
AK6	Pan-cancer	CRISPR	-0.0313008	0.028965	-1.08064	0.280477	0.925432	299	147
AK7	Pan-cancer	CRISPR	0.011621	0.0126759	0.91678	0.359785	0.94554	299	147
AK8	Pan-cancer	CRISPR	0.000579315	0.0106726	0.0542808	0.956737	0.996581	299	147
AK9	Pan-cancer	CRISPR	-0.000577125	0.0118903	-0.0485375	0.961311	0.996581	299	147
AKAIN1	Pan-cancer	CRISPR	-0.0056431	0.0107997	-0.522526	0.60158	0.972636	299	147
AKAP1	Pan-cancer	CRISPR	-0.0454057	0.0145488	-3.12093	0.00193006	0.477826	293	145
AKAP10	Pan-cancer	CRISPR	-0.0293711	0.0173554	-1.69233	0.0913269	0.869238	299	147
AKAP11	Pan-cancer	CRISPR	-0.0116472	0.0128801	-0.904281	0.366366	0.94554	299	147
AKAP12	Pan-cancer	CRISPR	0.0105789	0.0131349	0.805404	0.421043	0.949847	299	147
AKAP13	Pan-cancer	CRISPR	0.0085991	0.0166259	0.517211	0.605282	0.972636	299	147
AKAP14	Pan-cancer	CRISPR	0.0194158	0.0136172	1.42583	0.15471	0.890047	279	141
AKAP17A	Pan-cancer	CRISPR	-0.0394214	0.0180532	-2.18362	0.0295807	0.766885	279	141
AKAP2	Pan-cancer	CRISPR	-0.00717942	0.0134937	-0.532056	0.594969	0.971154	299	147
AKAP3	Pan-cancer	CRISPR	-0.00326557	0.0121051	-0.269768	0.787472	0.984843	299	147
AKAP4	Pan-cancer	CRISPR	0.0305852	0.0126852	2.41109	0.0163627	0.745398	279	141
AKAP5	Pan-cancer	CRISPR	-0.033795	0.0133627	-2.52905	0.0118031	0.689872	299	147
AKAP6	Pan-cancer	CRISPR	-0.0162537	0.0132448	-1.22718	0.220446	0.915741	299	147
AKAP7	Pan-cancer	CRISPR	0.00261033	0.0138471	0.18851	0.850568	0.987407	299	147
AKAP8	Pan-cancer	CRISPR	-0.0119207	0.012498	-0.953812	0.340729	0.94099	299	147
AKAP8L	Pan-cancer	CRISPR	0.00319107	0.0152368	0.209431	0.834214	0.986059	299	147
AKAP9	Pan-cancer	CRISPR	0.00968231	0.0131565	0.735935	0.462182	0.953223	299	147
AKIP1	Pan-cancer	CRISPR	-0.0186353	0.0133078	-1.40033	0.162153	0.890047	299	147
AKIRIN1	Pan-cancer	CRISPR	-0.00235695	0.018583	-0.126834	0.899133	0.991076	299	147
AKIRIN2	Pan-cancer	CRISPR	0.000475634	0.0208213	0.0228436	0.981786	0.99827	293	145
AKNA	Pan-cancer	CRISPR	-0.0311172	0.0164244	-1.89457	0.0588377	0.815772	299	147
AKNAD1	Pan-cancer	CRISPR	0.00963101	0.0123409	0.780416	0.435587	0.952038	299	147
AKR1A1	Pan-cancer	CRISPR	0.00164291	0.0129277	0.127085	0.898934	0.99107	299	147
AKR1B1	Pan-cancer	CRISPR	0.0069519	0.0150871	0.460784	0.645193	0.975785	299	147
AKR1B10	Pan-cancer	CRISPR	0.00142986	0.0138536	0.103212	0.917844	0.991904	299	147
AKR1B15	Pan-cancer	CRISPR	-0.000395232	0.0131353	-0.0300893	0.97601	0.997825	299	147
AKR1C1	Pan-cancer	CRISPR	-0.0023757	0.0118243	-0.200916	0.840862	0.987137	299	147
AKR1C2	Pan-cancer	CRISPR	0.0270125	0.0115311	2.34258	0.019618	0.745398	299	147
AKR1C3	Pan-cancer	CRISPR	-0.000169327	0.0114653	-0.0147687	0.988224	0.99827	299	147
AKR1C4	Pan-cancer	CRISPR	0.0173106	0.0135611	1.2765	0.202487	0.910544	299	147
AKR1D1	Pan-cancer	CRISPR	-0.00366894	0.012953	-0.283251	0.777124	0.984843	299	147
AKR1E2	Pan-cancer	CRISPR	0.00752272	0.0123044	0.611383	0.541278	0.964542	299	147
AKR7A2	Pan-cancer	CRISPR	0.00764614	0.0148538	0.514758	0.606993	0.972636	299	147
AKR7A3	Pan-cancer	CRISPR	-0.0118805	0.0132114	-0.89926	0.369031	0.94554	299	147
AKT1	Pan-cancer	CRISPR	0.00520534	0.0188597	0.276004	0.782681	0.984843	299	147
AKT1S1	Pan-cancer	CRISPR	0.0174374	0.0151845	1.14837	0.251471	0.917332	299	147
AKT2	Pan-cancer	CRISPR	0.0158383	0.0172116	0.92021	0.357992	0.94554	299	147
AKT3	Pan-cancer	CRISPR	-0.0202459	0.0149181	-1.35713	0.175469	0.901818	299	147
AKTIP	Pan-cancer	CRISPR	0.00164204	0.0150528	0.109085	0.913187	0.991833	299	147
ALAD	Pan-cancer	CRISPR	-0.0156422	0.0211282	-0.740346	0.459505	0.953009	299	147
ALAS1	Pan-cancer	CRISPR	-0.0147865	0.0196159	-0.7538	0.451393	0.952651	299	147
ALAS2	Pan-cancer	CRISPR	-0.0103878	0.0135121	-0.768774	0.442489	0.95262	279	141
ALB	Pan-cancer	CRISPR	-0.00219048	0.0106574	-0.205536	0.837254	0.986806	299	147
ALCAM	Pan-cancer	CRISPR	0.00333667	0.0127737	0.261214	0.794056	0.984843	299	147
ALDH16A1	Pan-cancer	CRISPR	0.022593	0.0155597	1.45202	0.147245	0.889017	299	147
ALDH18A1	Pan-cancer	CRISPR	0.0059443	0.0199692	0.297673	0.7661	0.984843	299	147
ALDH1A1	Pan-cancer	CRISPR	0.000921966	0.0119401	0.0772157	0.938489	0.994982	299	147
ALDH1A2	Pan-cancer	CRISPR	-0.00705154	0.0122425	-0.575986	0.564934	0.966689	299	147
ALDH1A3	Pan-cancer	CRISPR	0.00719608	0.0142667	0.504397	0.614248	0.972636	299	147
ALDH1B1	Pan-cancer	CRISPR	0.00875065	0.0136864	0.639366	0.522941	0.963904	293	145
ALDH1L1	Pan-cancer	CRISPR	-0.0109259	0.0155087	-0.704504	0.481511	0.956009	299	147
ALDH1L2	Pan-cancer	CRISPR	0.00968717	0.0105579	0.917526	0.359395	0.94554	299	147
ALDH2	Pan-cancer	CRISPR	-0.00821112	0.0128469	-0.639153	0.523079	0.963904	293	145
ALDH3A1	Pan-cancer	CRISPR	-0.00117959	0.0140314	-0.0840681	0.933042	0.994784	299	147
ALDH3A2	Pan-cancer	CRISPR	-0.006527	0.0121159	-0.538713	0.590376	0.969984	293	145
ALDH3B2	Pan-cancer	CRISPR	0.0370536	0.0159431	2.32411	0.0205968	0.745398	299	147
ALDH4A1	Pan-cancer	CRISPR	0.0116627	0.0142677	0.81742	0.414153	0.949847	299	147
ALDH5A1	Pan-cancer	CRISPR	-0.000340115	0.0127792	-0.0266149	0.97878	0.99827	299	147
ALDH6A1	Pan-cancer	CRISPR	-0.00125146	0.0143457	-0.0872362	0.930525	0.994608	299	147
ALDH7A1	Pan-cancer	CRISPR	0.0247218	0.0138148	1.78951	0.074269	0.853316	293	145
ALDH8A1	Pan-cancer	CRISPR	0.00328793	0.0132383	0.248364	0.803974	0.984843	299	147
ALDH9A1	Pan-cancer	CRISPR	0.0147968	0.0135904	1.08877	0.276892	0.925417	293	145
ALDOA	Pan-cancer	CRISPR	0.0511277	0.0287005	1.78142	0.0755681	0.856411	299	147
ALDOB	Pan-cancer	CRISPR	0.0159296	0.0122403	1.3014	0.193837	0.906975	299	147
ALDOC	Pan-cancer	CRISPR	0.00928251	0.0169012	0.549223	0.583145	0.969216	299	147
ALG1	Pan-cancer	CRISPR	0.0778928	0.0230377	3.3811	0.000789715	0.408824	299	147
ALG10	Pan-cancer	CRISPR	0.0200311	0.0160785	1.24583	0.213523	0.910544	299	147
ALG10B	Pan-cancer	CRISPR	0.0360414	0.0152243	2.36736	0.0183689	0.745398	299	147
ALG11	Pan-cancer	CRISPR	0.0337578	0.0195683	1.72513	0.085242	0.860586	299	147
ALG12	Pan-cancer	CRISPR	0.00764228	0.0238536	0.320382	0.748838	0.98381	299	147
ALG13	Pan-cancer	CRISPR	0.0165657	0.0259753	0.637749	0.524015	0.963904	274	139
ALG14	Pan-cancer	CRISPR	0.032113	0.0169961	1.88943	0.0595248	0.817619	299	147
ALG1L	Pan-cancer	CRISPR	0.00854204	0.0173548	0.4922	0.622836	0.973144	299	147
ALG2	Pan-cancer	CRISPR	0.0416513	0.0218094	1.90979	0.0568432	0.811775	299	147
ALG3	Pan-cancer	CRISPR	0.00124757	0.0204275	0.0610731	0.95133	0.996557	299	147
ALG5	Pan-cancer	CRISPR	-0.0026798	0.0201973	-0.132681	0.894509	0.990094	299	147
ALG6	Pan-cancer	CRISPR	0.00535912	0.0190902	0.280726	0.779059	0.984843	299	147
ALG8	Pan-cancer	CRISPR	-0.00793804	0.0222957	-0.356035	0.721993	0.982352	299	147
ALG9	Pan-cancer	CRISPR	0.0423549	0.0203294	2.08343	0.0378173	0.789503	299	147
ALK	Pan-cancer	CRISPR	-0.00126796	0.014882	-0.0852005	0.932143	0.994691	299	147
ALKAL1	Pan-cancer	CRISPR	0.0293599	0.0153358	1.91447	0.0562409	0.811775	299	147
ALKAL2	Pan-cancer	CRISPR	-0.0062025	0.0118892	-0.521692	0.602161	0.972636	299	147
ALKBH1	Pan-cancer	CRISPR	0.0151972	0.0160969	0.944107	0.34567	0.945387	293	145
ALKBH2	Pan-cancer	CRISPR	0.0109655	0.0123496	0.887926	0.3751	0.947174	293	145
ALKBH3	Pan-cancer	CRISPR	0.00138304	0.0141966	0.0974205	0.92244	0.992389	293	145
ALKBH4	Pan-cancer	CRISPR	-0.0124605	0.0150419	-0.828384	0.407925	0.949647	299	147
ALKBH5	Pan-cancer	CRISPR	-0.0159182	0.0164966	-0.964936	0.335144	0.940109	293	145
ALKBH6	Pan-cancer	CRISPR	0.0150662	0.0159969	0.941817	0.346839	0.94554	293	145
ALKBH7	Pan-cancer	CRISPR	-0.0111409	0.0144231	-0.772435	0.440292	0.952328	299	147
ALKBH8	Pan-cancer	CRISPR	0.00918008	0.0149862	0.612568	0.540494	0.964542	299	147
ALLC	Pan-cancer	CRISPR	0.0150846	0.0140352	1.07477	0.283096	0.925432	299	147
ALMS1	Pan-cancer	CRISPR	-0.00695983	0.0122874	-0.566419	0.571412	0.967799	299	147
ALOX12	Pan-cancer	CRISPR	0.00134257	0.0138324	0.0970603	0.922725	0.992389	299	147
ALOX12B	Pan-cancer	CRISPR	-0.0456322	0.0155177	-2.94065	0.00345677	0.55414	299	147
ALOX15	Pan-cancer	CRISPR	-0.00690804	0.0152479	-0.453049	0.650748	0.975785	299	147
ALOX15B	Pan-cancer	CRISPR	-0.0155886	0.0146618	-1.06321	0.288298	0.926222	299	147
ALOX5	Pan-cancer	CRISPR	0.0299053	0.0125505	2.38279	0.0176271	0.745398	299	147
ALOX5AP	Pan-cancer	CRISPR	0.0279441	0.0161162	1.73391	0.0836699	0.856411	299	147
ALOXE3	Pan-cancer	CRISPR	0.00377446	0.0148412	0.254324	0.79937	0.984843	299	147
ALPG	Pan-cancer	CRISPR	-0.0132188	0.0145759	-0.906896	0.364983	0.94554	299	147
ALPI	Pan-cancer	CRISPR	-0.014923	0.0135948	-1.0977	0.272964	0.924762	299	147
ALPK1	Pan-cancer	CRISPR	0.00495858	0.0108934	0.455193	0.649206	0.975785	299	147
ALPK2	Pan-cancer	CRISPR	0.0321944	0.013806	2.33191	0.0201784	0.745398	299	147
ALPK3	Pan-cancer	CRISPR	-0.00335399	0.0139316	-0.240746	0.80987	0.984843	299	147
ALPL	Pan-cancer	CRISPR	0.00592401	0.0146438	0.404541	0.686022	0.977186	299	147
ALPP	Pan-cancer	CRISPR	0.00920694	0.0148045	0.6219	0.534346	0.964542	299	147
ALS2	Pan-cancer	CRISPR	-0.00126384	0.00843165	-0.149893	0.880922	0.990094	299	147
ALS2CL	Pan-cancer	CRISPR	-0.0117843	0.0122487	-0.962087	0.336561	0.940109	299	147
ALS2CR12	Pan-cancer	CRISPR	0.00892394	0.0149924	0.59523	0.552011	0.966339	299	147
ALX1	Pan-cancer	CRISPR	0.00736652	0.0158663	0.464286	0.642684	0.975785	299	147
ALX3	Pan-cancer	CRISPR	-0.000499731	0.0162254	-0.0307994	0.975444	0.997825	299	147
ALX4	Pan-cancer	CRISPR	-0.018634	0.0147861	-1.26023	0.208287	0.910544	299	147
ALYREF	Pan-cancer	CRISPR	0.0149373	0.0210575	0.709357	0.478505	0.956009	293	145
AMACR	Pan-cancer	CRISPR	-0.000501874	0.0149597	-0.0335485	0.973253	0.997673	299	147
AMBN	Pan-cancer	CRISPR	-0.0127567	0.0118975	-1.07222	0.28424	0.925432	299	147
AMBP	Pan-cancer	CRISPR	-0.0198858	0.0150901	-1.31781	0.188288	0.906975	299	147
AMBRA1	Pan-cancer	CRISPR	-0.00359614	0.045761	-0.0785853	0.9374	0.994982	299	147
AMD1	Pan-cancer	CRISPR	-0.0113978	0.0262103	-0.434858	0.663889	0.976244	299	147
AMDHD1	Pan-cancer	CRISPR	0.00224728	0.0135586	0.165745	0.868437	0.988202	299	147
AMDHD2	Pan-cancer	CRISPR	-0.00409918	0.0129121	-0.317468	0.751046	0.983999	299	147
AMELX	Pan-cancer	CRISPR	-0.00442955	0.0111891	-0.39588	0.692408	0.97815	279	141
AMER1	Pan-cancer	CRISPR	0.00269954	0.0138407	0.195043	0.84546	0.987137	279	141
AMER2	Pan-cancer	CRISPR	0.00244968	0.0152137	0.161018	0.872157	0.988788	299	147
AMER3	Pan-cancer	CRISPR	-0.00384533	0.0124303	-0.309351	0.757209	0.984843	299	147
AMFR	Pan-cancer	CRISPR	0.0415586	0.0179118	2.32017	0.0208111	0.745398	299	147
AMH	Pan-cancer	CRISPR	-0.0254027	0.0132582	-1.916	0.0560459	0.811775	299	147
AMHR2	Pan-cancer	CRISPR	-0.000432346	0.0124269	-0.034791	0.972263	0.997673	299	147
AMIGO1	Pan-cancer	CRISPR	0.00500635	0.0117175	0.427254	0.669414	0.976244	299	147
AMIGO2	Pan-cancer	CRISPR	0.00728807	0.0142753	0.510538	0.609943	0.972636	299	147
AMIGO3	Pan-cancer	CRISPR	0.0211292	0.0125688	1.68108	0.0934922	0.869238	299	147
AMMECR1	Pan-cancer	CRISPR	-0.00275464	0.0136512	-0.201788	0.840187	0.987137	279	141
AMMECR1L	Pan-cancer	CRISPR	0.0106586	0.0141136	0.755201	0.450553	0.952651	299	147
AMN	Pan-cancer	CRISPR	0.0038234	0.014135	0.270492	0.786915	0.984843	299	147
AMN1	Pan-cancer	CRISPR	-0.00463927	0.0134766	-0.344245	0.730835	0.982454	299	147
AMOT	Pan-cancer	CRISPR	0.0143543	0.0129589	1.10768	0.268676	0.924762	279	141
AMOTL1	Pan-cancer	CRISPR	0.0185594	0.0160854	1.15381	0.249237	0.917332	299	147
AMOTL2	Pan-cancer	CRISPR	-0.0189239	0.0207774	-0.910793	0.362928	0.94554	299	147
AMPD1	Pan-cancer	CRISPR	0.00129802	0.0153098	0.0847836	0.932474	0.994691	299	147
AMPD2	Pan-cancer	CRISPR	-0.00674905	0.0134082	-0.503353	0.614981	0.972636	299	147
AMPD3	Pan-cancer	CRISPR	-0.0225777	0.013584	-1.66207	0.0972463	0.869238	299	147
AMPH	Pan-cancer	CRISPR	-0.0238652	0.0137585	-1.73459	0.0835497	0.856411	299	147
AMT	Pan-cancer	CRISPR	-0.00891383	0.0146818	-0.607136	0.544089	0.964614	299	147
AMTN	Pan-cancer	CRISPR	0.00444085	0.0112764	0.393816	0.693917	0.97842	299	147
AMY2A	Pan-cancer	CRISPR	0.0134278	0.0178531	0.752123	0.452399	0.952651	299	147
AMY2B	Pan-cancer	CRISPR	0.00404828	0.00911444	0.444162	0.657155	0.975785	299	147
AMZ1	Pan-cancer	CRISPR	-0.0168294	0.014117	-1.19214	0.23388	0.917332	299	147
AMZ2	Pan-cancer	CRISPR	0.00564843	0.0100604	0.561452	0.574789	0.968249	299	147
ANAPC1	Pan-cancer	CRISPR	-0.00624605	0.0184084	-0.339304	0.734551	0.982574	299	147
ANAPC10	Pan-cancer	CRISPR	0.00996977	0.0170024	0.586374	0.55794	0.966422	299	147
ANAPC11	Pan-cancer	CRISPR	0.0209516	0.0197869	1.05886	0.290273	0.926686	299	147
ANAPC13	Pan-cancer	CRISPR	-0.0323682	0.023523	-1.37602	0.16955	0.898494	299	147
ANAPC15	Pan-cancer	CRISPR	-0.00754396	0.0319162	-0.236368	0.813263	0.984843	299	147
ANAPC16	Pan-cancer	CRISPR	-0.000156064	0.0144335	-0.0108126	0.991378	0.998747	299	147
ANAPC2	Pan-cancer	CRISPR	0.00427395	0.0189775	0.225211	0.821925	0.985452	299	147
ANAPC4	Pan-cancer	CRISPR	-0.0136684	0.0232466	-0.587975	0.556866	0.966368	299	147
ANAPC5	Pan-cancer	CRISPR	-0.00638865	0.0184263	-0.346714	0.72898	0.982454	299	147
ANAPC7	Pan-cancer	CRISPR	-0.00792766	0.0155491	-0.509846	0.610428	0.972636	299	147
ANG	Pan-cancer	CRISPR	0.00792179	0.0160873	0.492424	0.622677	0.973119	299	147
ANGEL1	Pan-cancer	CRISPR	-0.00142399	0.0129095	-0.110305	0.91222	0.991833	299	147
ANGEL2	Pan-cancer	CRISPR	-0.00245512	0.0124618	-0.197012	0.843914	0.987137	299	147
ANGPT1	Pan-cancer	CRISPR	0.00305989	0.0157287	0.194542	0.845846	0.987137	299	147
ANGPT2	Pan-cancer	CRISPR	-0.0095511	0.0111311	-0.858057	0.391352	0.949153	299	147
ANGPT4	Pan-cancer	CRISPR	-0.00664607	0.0159055	-0.417847	0.676273	0.976755	299	147
ANGPTL1	Pan-cancer	CRISPR	-0.00372095	0.0130692	-0.284711	0.776006	0.984843	299	147
ANGPTL2	Pan-cancer	CRISPR	-0.00361094	0.0139032	-0.259721	0.795207	0.984843	299	147
ANGPTL3	Pan-cancer	CRISPR	0.0101851	0.0125226	0.813333	0.416489	0.949847	299	147
ANGPTL4	Pan-cancer	CRISPR	0.0152376	0.0147724	1.03149	0.302906	0.930177	299	147
ANGPTL5	Pan-cancer	CRISPR	0.00487355	0.0106631	0.45705	0.647872	0.975785	299	147
ANGPTL6	Pan-cancer	CRISPR	0.0372268	0.0150978	2.4657	0.0140742	0.725311	299	147
ANGPTL7	Pan-cancer	CRISPR	0.00117329	0.0122223	0.0959955	0.92357	0.992389	299	147
ANGPTL8	Pan-cancer	CRISPR	-0.00638769	0.0133001	-0.480273	0.631284	0.974976	299	147
ANHX	Pan-cancer	CRISPR	0.0397368	0.0170999	2.32381	0.0206134	0.745398	299	147
ANK1	Pan-cancer	CRISPR	-0.0472037	0.0151229	-3.12133	0.00192499	0.477826	299	147
ANK2	Pan-cancer	CRISPR	-0.014456	0.0135379	-1.06782	0.286217	0.925838	299	147
ANK3	Pan-cancer	CRISPR	-0.0132313	0.0130683	-1.01247	0.311897	0.930965	299	147
ANKAR	Pan-cancer	CRISPR	0.0106001	0.0135714	0.781057	0.43521	0.952038	299	147
ANKDD1A	Pan-cancer	CRISPR	-0.00361168	0.0143763	-0.251225	0.801763	0.984843	299	147
ANKDD1B	Pan-cancer	CRISPR	0.00612835	0.0135309	0.452917	0.650843	0.975785	299	147
ANKEF1	Pan-cancer	CRISPR	-0.00278777	0.0130322	-0.213913	0.830719	0.985452	299	147
ANKFN1	Pan-cancer	CRISPR	-0.0126323	0.0125919	-1.0032	0.316342	0.934584	299	147
ANKFY1	Pan-cancer	CRISPR	0.0409668	0.0175971	2.32804	0.020385	0.745398	299	147
ANKH	Pan-cancer	CRISPR	0.00141246	0.0169065	0.0835458	0.933457	0.994784	299	147
ANKHD1	Pan-cancer	CRISPR	0.00526447	0.018221	0.288923	0.772783	0.984843	299	147
ANKIB1	Pan-cancer	CRISPR	0.0226761	0.0131107	1.72958	0.0844418	0.858587	299	147
ANKK1	Pan-cancer	CRISPR	0.00576551	0.0132041	0.436644	0.662594	0.976244	299	147
ANKLE1	Pan-cancer	CRISPR	0.00993474	0.0157511	0.630734	0.528558	0.964542	299	147
ANKLE2	Pan-cancer	CRISPR	-0.00750533	0.0202911	-0.369882	0.711657	0.981624	299	147
ANKMY1	Pan-cancer	CRISPR	0.0114489	0.0128302	0.892336	0.372725	0.94669	299	147
ANKMY2	Pan-cancer	CRISPR	-0.0185868	0.0158622	-1.17177	0.241956	0.917332	299	147
ANKRA2	Pan-cancer	CRISPR	-0.00603151	0.0153201	-0.393699	0.694003	0.97842	299	147
ANKRD1	Pan-cancer	CRISPR	-0.00893063	0.0131096	-0.681229	0.49611	0.959278	293	145
ANKRD10	Pan-cancer	CRISPR	-0.00230089	0.0175668	-0.13098	0.895854	0.990113	299	147
ANKRD11	Pan-cancer	CRISPR	0.00195655	0.02288	0.0855136	0.931894	0.994691	299	147
ANKRD12	Pan-cancer	CRISPR	0.0146464	0.0136373	1.074	0.283441	0.925432	299	147
ANKRD13A	Pan-cancer	CRISPR	0.00782734	0.0148042	0.528724	0.597277	0.971698	299	147
ANKRD13B	Pan-cancer	CRISPR	0.0317222	0.0135265	2.3452	0.0194827	0.745398	299	147
ANKRD13C	Pan-cancer	CRISPR	-0.020163	0.0147614	-1.36593	0.172694	0.901514	299	147
ANKRD13D	Pan-cancer	CRISPR	-0.00705648	0.0140977	-0.500541	0.616957	0.972636	299	147
ANKRD16	Pan-cancer	CRISPR	0.0370207	0.0132384	2.79646	0.00540437	0.617849	299	147
ANKRD17	Pan-cancer	CRISPR	-0.00267684	0.0265149	-0.100956	0.919633	0.992389	299	147
ANKRD18A	Pan-cancer	CRISPR	-0.0222789	0.013176	-1.69087	0.091605	0.869238	299	147
ANKRD2	Pan-cancer	CRISPR	-0.017437	0.0139761	-1.24763	0.212864	0.910544	299	147
ANKRD22	Pan-cancer	CRISPR	0.00912182	0.0130535	0.698802	0.485063	0.957042	299	147
ANKRD23	Pan-cancer	CRISPR	0.00198573	0.0119585	0.166052	0.868196	0.988119	299	147
ANKRD24	Pan-cancer	CRISPR	0.0104521	0.0122836	0.850898	0.395312	0.949153	299	147
ANKRD26	Pan-cancer	CRISPR	0.00791125	0.0142512	0.55513	0.579102	0.969211	299	147
ANKRD27	Pan-cancer	CRISPR	-0.0149439	0.0164454	-0.908697	0.364032	0.94554	299	147
ANKRD28	Pan-cancer	CRISPR	-0.0120483	0.0143121	-0.841829	0.400364	0.949153	299	147
ANKRD29	Pan-cancer	CRISPR	0.0159037	0.0128423	1.23838	0.21627	0.912572	299	147
ANKRD30A	Pan-cancer	CRISPR	0.0119268	0.0134051	0.889721	0.374127	0.946726	299	147
ANKRD30B	Pan-cancer	CRISPR	0.0147042	0.0133722	1.09961	0.272134	0.924762	299	147
ANKRD31	Pan-cancer	CRISPR	-0.0138081	0.0144597	-0.954934	0.340162	0.940258	299	147
ANKRD33	Pan-cancer	CRISPR	-0.0153488	0.0132089	-1.162	0.245896	0.917332	299	147
ANKRD33B	Pan-cancer	CRISPR	0.00147973	0.0137422	0.107678	0.914303	0.991833	299	147
ANKRD34A	Pan-cancer	CRISPR	-0.00753406	0.0175506	-0.429277	0.667942	0.976244	299	147
ANKRD34B	Pan-cancer	CRISPR	-0.0184679	0.0126622	-1.45851	0.145448	0.88775	299	147
ANKRD34C	Pan-cancer	CRISPR	0.0205027	0.0124745	1.64357	0.101014	0.870587	299	147
ANKRD35	Pan-cancer	CRISPR	-0.0176697	0.0147751	-1.19591	0.232407	0.917332	299	147
ANKRD36B	Pan-cancer	CRISPR	0.0366915	0.0175013	2.09651	0.0366364	0.784652	299	147
ANKRD37	Pan-cancer	CRISPR	0.0318435	0.0133317	2.38855	0.0173567	0.745398	299	147
ANKRD39	Pan-cancer	CRISPR	-0.0117154	0.0152646	-0.767489	0.443223	0.95262	299	147
ANKRD40	Pan-cancer	CRISPR	0.00345396	0.0156069	0.22131	0.824959	0.985452	299	147
ANKRD42	Pan-cancer	CRISPR	-0.00242784	0.0144632	-0.167864	0.866771	0.988069	299	147
ANKRD44	Pan-cancer	CRISPR	-0.022171	0.0125988	-1.75976	0.0791778	0.856411	299	147
ANKRD45	Pan-cancer	CRISPR	-0.00753288	0.011773	-0.639841	0.522625	0.963904	299	147
ANKRD46	Pan-cancer	CRISPR	-0.00962295	0.0140954	-0.6827	0.495174	0.958607	299	147
ANKRD49	Pan-cancer	CRISPR	-0.00319259	0.0288993	-0.110473	0.912087	0.991833	299	147
ANKRD50	Pan-cancer	CRISPR	0.00640624	0.0128304	0.499302	0.617828	0.972636	299	147
ANKRD52	Pan-cancer	CRISPR	-0.0212208	0.0245547	-0.864225	0.387959	0.949153	299	147
ANKRD53	Pan-cancer	CRISPR	0.00892924	0.0151443	0.589613	0.555768	0.966339	299	147
ANKRD54	Pan-cancer	CRISPR	-0.0196391	0.0168715	-1.16404	0.245071	0.917332	299	147
ANKRD55	Pan-cancer	CRISPR	-0.00371352	0.0131529	-0.282335	0.777826	0.984843	299	147
ANKRD6	Pan-cancer	CRISPR	-0.0192983	0.0130231	-1.48186	0.13913	0.884022	299	147
ANKRD61	Pan-cancer	CRISPR	-0.000663453	0.0133968	-0.0495231	0.960526	0.996581	299	147
ANKRD62	Pan-cancer	CRISPR	0.00867018	0.0129188	0.67113	0.502508	0.960579	299	147
ANKRD65	Pan-cancer	CRISPR	-0.00390426	0.0136763	-0.285475	0.775421	0.984843	299	147
ANKRD66	Pan-cancer	CRISPR	0.00542778	0.0132617	0.409284	0.68254	0.977173	299	147
ANKRD7	Pan-cancer	CRISPR	0.0146672	0.0132062	1.11063	0.267367	0.924762	299	147
ANKRD9	Pan-cancer	CRISPR	-0.00785756	0.0144242	-0.544749	0.586216	0.969216	299	147
ANKS1A	Pan-cancer	CRISPR	-0.0010298	0.0126031	-0.0817098	0.934916	0.994982	299	147
ANKS1B	Pan-cancer	CRISPR	0.0110096	0.0117508	0.936922	0.349338	0.94554	299	147
ANKS3	Pan-cancer	CRISPR	0.00309163	0.0161751	0.191135	0.848512	0.987137	299	147
ANKS4B	Pan-cancer	CRISPR	0.00235939	0.010694	0.220628	0.82549	0.985452	299	147
ANKS6	Pan-cancer	CRISPR	0.0290403	0.0169019	1.71817	0.0865038	0.863757	299	147
ANKZF1	Pan-cancer	CRISPR	-0.0189888	0.0126387	-1.50243	0.13374	0.880859	299	147
ANLN	Pan-cancer	CRISPR	-0.0229894	0.0245556	-0.93622	0.349699	0.94554	299	147
ANO1	Pan-cancer	CRISPR	-0.00327748	0.0180944	-0.181132	0.856352	0.987907	299	147
ANO10	Pan-cancer	CRISPR	0.0110088	0.011834	0.930267	0.352768	0.94554	299	147
ANO2	Pan-cancer	CRISPR	0.00499836	0.0125936	0.396897	0.691645	0.977888	299	147
ANO3	Pan-cancer	CRISPR	0.025681	0.0107131	2.39716	0.0169599	0.745398	299	147
ANO4	Pan-cancer	CRISPR	-0.007522	0.0139198	-0.54038	0.589222	0.969762	299	147
ANO5	Pan-cancer	CRISPR	-0.00824069	0.0149521	-0.551141	0.581831	0.969216	299	147
ANO6	Pan-cancer	CRISPR	-0.0316582	0.0121324	-2.60939	0.00939516	0.652226	299	147
ANO7	Pan-cancer	CRISPR	0.00337732	0.010727	0.314844	0.753037	0.984234	299	147
ANO8	Pan-cancer	CRISPR	0.00651873	0.0159286	0.409246	0.682568	0.977173	299	147
ANO9	Pan-cancer	CRISPR	0.00113878	0.0136646	0.0833377	0.933623	0.994843	299	147
ANOS1	Pan-cancer	CRISPR	-0.00545099	0.0127855	-0.426343	0.670092	0.976244	279	141
ANP32A	Pan-cancer	CRISPR	-0.0114249	0.0152089	-0.751201	0.452953	0.952651	299	147
ANP32B	Pan-cancer	CRISPR	-0.0367713	0.0177369	-2.07315	0.0387809	0.79335	293	145
ANP32D	Pan-cancer	CRISPR	-0.00447626	0.0130047	-0.344203	0.730866	0.982454	299	147
ANP32E	Pan-cancer	CRISPR	0.0172473	0.0176432	0.977561	0.328867	0.937014	293	145
ANPEP	Pan-cancer	CRISPR	-0.00593768	0.0130252	-0.455862	0.648726	0.975785	299	147
ANTXR1	Pan-cancer	CRISPR	0.0140606	0.0137744	1.02078	0.307949	0.930177	299	147
ANTXR2	Pan-cancer	CRISPR	0.00457194	0.0121596	0.375994	0.707112	0.979748	299	147
ANTXRL	Pan-cancer	CRISPR	0.00405767	0.0143827	0.282121	0.77799	0.984843	299	147
ANXA1	Pan-cancer	CRISPR	-0.00301461	0.0127078	-0.237225	0.812598	0.984843	299	147
ANXA10	Pan-cancer	CRISPR	0.00464989	0.0132732	0.350322	0.726273	0.982352	299	147
ANXA11	Pan-cancer	CRISPR	-0.00425236	0.0123641	-0.343929	0.731072	0.982454	299	147
ANXA13	Pan-cancer	CRISPR	-0.00418659	0.0157301	-0.266151	0.790254	0.984843	299	147
ANXA2	Pan-cancer	CRISPR	0.0262783	0.0134581	1.9526	0.0515329	0.806447	299	147
ANXA2R	Pan-cancer	CRISPR	0.000172701	0.0131383	0.0131448	0.989518	0.998523	299	147
ANXA3	Pan-cancer	CRISPR	-0.00626461	0.0124906	-0.501545	0.616251	0.972636	299	147
ANXA4	Pan-cancer	CRISPR	-0.0261644	0.0120967	-2.16294	0.0311108	0.768672	299	147
ANXA5	Pan-cancer	CRISPR	0.00261552	0.0114571	0.228288	0.819534	0.985278	299	147
ANXA6	Pan-cancer	CRISPR	-0.0113317	0.0138917	-0.815713	0.415128	0.949847	299	147
ANXA7	Pan-cancer	CRISPR	-0.00859916	0.0124642	-0.689909	0.490633	0.957327	299	147
ANXA8	Pan-cancer	CRISPR	-0.0131652	0.013265	-0.992469	0.321541	0.935498	299	147
ANXA8L1	Pan-cancer	CRISPR	0.00759762	0.0138917	0.546917	0.584727	0.969216	299	147
ANXA9	Pan-cancer	CRISPR	-0.00799463	0.014461	-0.55284	0.580668	0.969216	299	147
AOAH	Pan-cancer	CRISPR	0.0157253	0.0132189	1.18961	0.234875	0.917332	299	147
AOC1	Pan-cancer	CRISPR	-0.0133842	0.0128051	-1.04523	0.29652	0.929903	299	147
AOC2	Pan-cancer	CRISPR	0.0284707	0.0156067	1.82426	0.0688254	0.837027	299	147
AOC3	Pan-cancer	CRISPR	0.0125774	0.0154733	0.812844	0.416769	0.949847	299	147
AOX1	Pan-cancer	CRISPR	-0.00414437	0.0103813	-0.399215	0.689938	0.977273	299	147
AP1AR	Pan-cancer	CRISPR	0.000816979	0.0126518	0.064574	0.948544	0.996027	299	147
AP1B1	Pan-cancer	CRISPR	0.0191914	0.0176364	1.08817	0.277144	0.925432	299	147
AP1G1	Pan-cancer	CRISPR	0.0440414	0.0222115	1.98282	0.0480402	0.804212	299	147
AP1G2	Pan-cancer	CRISPR	-0.0177602	0.0164014	-1.08285	0.279498	0.925432	299	147
AP1M1	Pan-cancer	CRISPR	0.0307979	0.0200624	1.5351	0.125513	0.876526	299	147
AP1M2	Pan-cancer	CRISPR	0.00623465	0.014439	0.431793	0.666114	0.976244	299	147
AP1S1	Pan-cancer	CRISPR	0.00276973	0.0153134	0.180869	0.856558	0.987907	299	147
AP1S2	Pan-cancer	CRISPR	-0.0107502	0.00971494	-1.10657	0.269158	0.924762	279	141
AP1S3	Pan-cancer	CRISPR	-0.0197393	0.0134777	-1.46459	0.143782	0.886755	299	147
AP2A1	Pan-cancer	CRISPR	0.0123143	0.0177219	0.694861	0.487528	0.957111	299	147
AP2A2	Pan-cancer	CRISPR	-0.00765376	0.0143504	-0.533347	0.594076	0.971131	299	147
AP2B1	Pan-cancer	CRISPR	0.0353792	0.0181692	1.94721	0.0521771	0.806447	299	147
AP2M1	Pan-cancer	CRISPR	-0.0141556	0.0299594	-0.472493	0.636821	0.975785	299	147
AP2S1	Pan-cancer	CRISPR	0.000376561	0.0331232	0.0113685	0.990935	0.998747	299	147
AP3B1	Pan-cancer	CRISPR	0.0131394	0.0204199	0.64346	0.520278	0.963814	299	147
AP3B2	Pan-cancer	CRISPR	-0.0116542	0.0128212	-0.90898	0.363883	0.94554	299	147
AP3D1	Pan-cancer	CRISPR	0.0177059	0.0179153	0.988308	0.323572	0.936437	299	147
AP3M1	Pan-cancer	CRISPR	-0.00987618	0.0133794	-0.738163	0.460828	0.953223	299	147
AP3M2	Pan-cancer	CRISPR	-0.0209643	0.0141809	-1.47835	0.140067	0.884022	299	147
AP3S1	Pan-cancer	CRISPR	0.0281497	0.015301	1.83973	0.0665158	0.836973	299	147
AP3S2	Pan-cancer	CRISPR	-0.007225	0.0135908	-0.531608	0.595279	0.971154	299	147
AP4B1	Pan-cancer	CRISPR	-0.00885705	0.0154314	-0.573963	0.566301	0.966873	299	147
AP4E1	Pan-cancer	CRISPR	0.000230845	0.0127275	0.0181375	0.985538	0.99827	299	147
AP4M1	Pan-cancer	CRISPR	-0.0128806	0.0134404	-0.958355	0.338437	0.940109	299	147
AP4S1	Pan-cancer	CRISPR	-0.0127641	0.0132315	-0.964679	0.335262	0.940109	299	147
AP5B1	Pan-cancer	CRISPR	-0.00649844	0.0147884	-0.439429	0.660577	0.975944	299	147
AP5M1	Pan-cancer	CRISPR	9.02048858300601e-05	0.0129618	0.00695931	0.994451	0.998939	299	147
AP5S1	Pan-cancer	CRISPR	-0.01532	0.0152779	-1.00276	0.316555	0.934909	299	147
AP5Z1	Pan-cancer	CRISPR	-0.00293066	0.0156033	-0.187823	0.851106	0.987612	299	147
APAF1	Pan-cancer	CRISPR	0.00546794	0.0138541	0.394681	0.693279	0.97842	299	147
APBA1	Pan-cancer	CRISPR	-0.00319523	0.0112693	-0.283534	0.776907	0.984843	299	147
APBA2	Pan-cancer	CRISPR	-0.0195625	0.0146463	-1.33566	0.182386	0.904693	299	147
APBA3	Pan-cancer	CRISPR	-0.00569131	0.013948	-0.408037	0.683455	0.977173	299	147
APBB1	Pan-cancer	CRISPR	0.0158558	0.0122381	1.29561	0.195836	0.907008	293	145
APBB1IP	Pan-cancer	CRISPR	0.00466696	0.0127615	0.365706	0.714769	0.981709	299	147
APBB2	Pan-cancer	CRISPR	0.00328293	0.0115262	0.284824	0.775919	0.984843	299	147
APBB3	Pan-cancer	CRISPR	-0.0169286	0.0101345	-1.67039	0.0955882	0.869238	299	147
APC	Pan-cancer	CRISPR	0.0443047	0.0245568	1.80418	0.0719216	0.844007	299	147
APC2	Pan-cancer	CRISPR	0.0128936	0.0150938	0.854227	0.393467	0.949153	299	147
APCDD1	Pan-cancer	CRISPR	0.0152395	0.0141009	1.08075	0.280432	0.925432	299	147
APCDD1L	Pan-cancer	CRISPR	0.00371985	0.0129598	0.28703	0.774231	0.984843	299	147
APCS	Pan-cancer	CRISPR	0.00591146	0.0124451	0.475004	0.635032	0.975785	299	147
APEH	Pan-cancer	CRISPR	0.00473712	0.0124075	0.381794	0.702807	0.978765	299	147
APEX1	Pan-cancer	CRISPR	0.000310623	0.014052	0.0221053	0.982375	0.99827	293	145
APEX2	Pan-cancer	CRISPR	0.0241333	0.0248737	0.970235	0.332526	0.938334	279	141
APH1A	Pan-cancer	CRISPR	0.0352615	0.0161663	2.18117	0.0297262	0.766885	299	147
APH1B	Pan-cancer	CRISPR	-0.0199141	0.0142989	-1.3927	0.164448	0.892803	299	147
API5	Pan-cancer	CRISPR	0.0349862	0.0193779	1.80548	0.0717179	0.843178	299	147
APIP	Pan-cancer	CRISPR	-0.0188313	0.01625	-1.15885	0.247176	0.917332	299	147
APLF	Pan-cancer	CRISPR	0.0042658	0.0123604	0.345118	0.730179	0.982454	299	147
APLN	Pan-cancer	CRISPR	0.0292847	0.0103161	2.83875	0.00476416	0.598589	279	141
APLNR	Pan-cancer	CRISPR	0.0190088	0.0150804	1.2605	0.20819	0.910544	299	147
APLP1	Pan-cancer	CRISPR	0.0140543	0.0139938	1.00433	0.3158	0.934343	299	147
APLP2	Pan-cancer	CRISPR	-0.000252112	0.0118132	-0.0213416	0.982983	0.99827	299	147
APMAP	Pan-cancer	CRISPR	0.00984712	0.0149556	0.658422	0.510628	0.961983	299	147
APOA1	Pan-cancer	CRISPR	0.00814555	0.0143625	0.567139	0.570923	0.967799	299	147
APOA2	Pan-cancer	CRISPR	-0.0170536	0.0117691	-1.44901	0.148082	0.890047	299	147
APOA4	Pan-cancer	CRISPR	0.00751232	0.0122855	0.61148	0.541214	0.964542	299	147
APOA5	Pan-cancer	CRISPR	0.0142056	0.0154738	0.918046	0.359123	0.94554	299	147
APOB	Pan-cancer	CRISPR	-0.0168572	0.0118222	-1.42589	0.154644	0.890047	299	147
APOBEC1	Pan-cancer	CRISPR	0.000867067	0.0119331	0.0726609	0.942111	0.995057	293	145
APOBEC2	Pan-cancer	CRISPR	-0.0128112	0.01484	-0.863292	0.388471	0.949153	299	147
APOBEC3A	Pan-cancer	CRISPR	0.0184136	0.0127438	1.44491	0.149229	0.890047	299	147
APOBEC3B	Pan-cancer	CRISPR	0.00165183	0.0129974	0.12709	0.89893	0.99107	299	147
APOBEC3C	Pan-cancer	CRISPR	0.00683939	0.011225	0.609299	0.542657	0.964542	299	147
APOBEC3D	Pan-cancer	CRISPR	-0.0106628	0.0158707	-0.671857	0.502045	0.960458	299	147
APOBEC3F	Pan-cancer	CRISPR	-0.0176869	0.0115955	-1.52532	0.127933	0.876526	299	147
APOBEC3G	Pan-cancer	CRISPR	0.0105694	0.0135357	0.780856	0.435328	0.952038	299	147
APOBEC3H	Pan-cancer	CRISPR	-0.00365618	0.0143891	-0.254093	0.799548	0.984843	299	147
APOBEC4	Pan-cancer	CRISPR	0.00420407	0.0125802	0.334183	0.738409	0.982574	299	147
APOBR	Pan-cancer	CRISPR	-0.0289068	0.0137017	-2.10973	0.0354739	0.781937	299	147
APOC1	Pan-cancer	CRISPR	0.0219101	0.0163669	1.33868	0.181401	0.904693	299	147
APOC2	Pan-cancer	CRISPR	0.0162263	0.0133043	1.21963	0.223292	0.915741	299	147
APOC3	Pan-cancer	CRISPR	0.0199721	0.0129528	1.54192	0.123849	0.876526	299	147
APOC4	Pan-cancer	CRISPR	0.00804009	0.0129754	0.619639	0.535832	0.964542	299	147
APOD	Pan-cancer	CRISPR	0.00747438	0.0131956	0.56643	0.571405	0.967799	299	147
APOE	Pan-cancer	CRISPR	0.0322691	0.0138928	2.32273	0.020672	0.745398	299	147
APOF	Pan-cancer	CRISPR	0.00582322	0.01223	0.476143	0.634221	0.975764	299	147
APOH	Pan-cancer	CRISPR	-0.00254004	0.0128643	-0.197448	0.843573	0.987137	299	147
APOL1	Pan-cancer	CRISPR	0.000936568	0.0113806	0.0822955	0.934451	0.994982	299	147
APOL2	Pan-cancer	CRISPR	-0.0257662	0.0153472	-1.67889	0.093919	0.869238	299	147
APOL3	Pan-cancer	CRISPR	0.00656235	0.0131955	0.497319	0.619225	0.972636	299	147
APOL5	Pan-cancer	CRISPR	0.00802582	0.0137426	0.584012	0.559527	0.966422	299	147
APOL6	Pan-cancer	CRISPR	0.0117672	0.0140205	0.839288	0.401786	0.949153	299	147
APOLD1	Pan-cancer	CRISPR	-0.0135581	0.0159623	-0.84938	0.396155	0.949153	299	147
APOM	Pan-cancer	CRISPR	-0.00280906	0.0129604	-0.216741	0.828515	0.985452	299	147
APOO	Pan-cancer	CRISPR	0.0273099	0.0133249	2.04954	0.0410728	0.795316	279	141
APOOL	Pan-cancer	CRISPR	0.0312047	0.0142104	2.19591	0.0286822	0.766885	279	141
APOPT1	Pan-cancer	CRISPR	0.00493002	0.0150827	0.326865	0.743933	0.982574	299	147
APP	Pan-cancer	CRISPR	0.0154997	0.0144176	1.07505	0.282969	0.925432	299	147
APPBP2	Pan-cancer	CRISPR	-0.00312803	0.0136643	-0.228921	0.819042	0.985241	299	147
APPL1	Pan-cancer	CRISPR	-0.0206219	0.0133789	-1.54137	0.123997	0.876526	293	145
APPL2	Pan-cancer	CRISPR	0.0186069	0.0102771	1.81053	0.070944	0.843178	293	145
APRT	Pan-cancer	CRISPR	0.00218452	0.0139849	0.156206	0.875946	0.989296	299	147
APTX	Pan-cancer	CRISPR	-0.0171035	0.0144017	-1.1876	0.235662	0.917332	299	147
AQP1	Pan-cancer	CRISPR	-0.0106213	0.0140201	-0.757577	0.44913	0.952651	299	147
AQP10	Pan-cancer	CRISPR	0.00218898	0.0155862	0.140444	0.888377	0.990094	299	147
AQP11	Pan-cancer	CRISPR	0.00406737	0.0140734	0.289011	0.772716	0.984843	299	147
AQP12B	Pan-cancer	CRISPR	0.00712262	0.0158982	0.448013	0.654375	0.975785	299	147
AQP2	Pan-cancer	CRISPR	0.0212742	0.0156238	1.36165	0.17404	0.901818	299	147
AQP3	Pan-cancer	CRISPR	-0.00890859	0.0143352	-0.621447	0.534643	0.964542	299	147
AQP4	Pan-cancer	CRISPR	0.0273505	0.013433	2.03607	0.0423718	0.795316	299	147
AQP5	Pan-cancer	CRISPR	-0.0048821	0.0162663	-0.300135	0.764223	0.984843	299	147
AQP6	Pan-cancer	CRISPR	0.0211276	0.0143786	1.46937	0.142482	0.886755	299	147
AQP7	Pan-cancer	CRISPR	-0.00340212	0.0178709	-0.190372	0.84911	0.987137	299	147
AQP8	Pan-cancer	CRISPR	-0.0224794	0.0153753	-1.46204	0.144479	0.887397	299	147
AQP9	Pan-cancer	CRISPR	0.00827581	0.0132042	0.626757	0.53116	0.964542	299	147
AQR	Pan-cancer	CRISPR	-0.0192068	0.0215519	-0.891187	0.37334	0.94669	299	147
AR	Pan-cancer	CRISPR	0.0014977	0.0153569	0.0975262	0.922358	0.992389	279	141
ARAF	Pan-cancer	CRISPR	0.0371256	0.0130137	2.85282	0.00456239	0.586283	279	141
ARAP1	Pan-cancer	CRISPR	-0.00563782	0.0146076	-0.38595	0.69973	0.978765	299	147
ARAP2	Pan-cancer	CRISPR	-0.0023911	0.0124503	-0.192051	0.847796	0.987137	299	147
ARAP3	Pan-cancer	CRISPR	0.00860465	0.0128969	0.667189	0.505019	0.961835	299	147
ARC	Pan-cancer	CRISPR	-0.000592476	0.0144896	-0.0408897	0.967403	0.997347	299	147
ARCN1	Pan-cancer	CRISPR	0.0100539	0.0218586	0.45995	0.645791	0.975785	299	147
AREG	Pan-cancer	CRISPR	0.0303138	0.0139663	2.17049	0.0305304	0.766885	299	147
AREL1	Pan-cancer	CRISPR	0.0100432	0.0148553	0.676071	0.499368	0.959802	299	147
ARF1	Pan-cancer	CRISPR	0.0311257	0.0279236	1.11467	0.26563	0.924191	299	147
ARF3	Pan-cancer	CRISPR	0.00576965	0.0154741	0.372858	0.709443	0.98083	299	147
ARF4	Pan-cancer	CRISPR	0.0552267	0.0313294	1.76277	0.0786675	0.856411	299	147
ARF5	Pan-cancer	CRISPR	-0.00887826	0.0124269	-0.714441	0.475352	0.95506	299	147
ARF6	Pan-cancer	CRISPR	-0.00709525	0.0236625	-0.299852	0.764439	0.984843	299	147
ARFGAP1	Pan-cancer	CRISPR	-0.00414789	0.0137488	-0.301691	0.763037	0.984843	299	147
ARFGAP2	Pan-cancer	CRISPR	-0.0136142	0.0156552	-0.869629	0.385001	0.949153	299	147
ARFGAP3	Pan-cancer	CRISPR	-0.0196844	0.0129912	-1.51521	0.130474	0.877873	299	147
ARFGEF1	Pan-cancer	CRISPR	0.00938113	0.0154774	0.606119	0.544764	0.964943	299	147
ARFGEF2	Pan-cancer	CRISPR	0.000755012	0.0164896	0.0457872	0.963502	0.996835	299	147
ARFGEF3	Pan-cancer	CRISPR	0.0134247	0.0136296	0.984965	0.32521	0.936437	299	147
ARFIP1	Pan-cancer	CRISPR	0.0263391	0.011864	2.22009	0.0269468	0.766885	299	147
ARFIP2	Pan-cancer	CRISPR	-0.00709385	0.0138327	-0.512831	0.60834	0.972636	299	147
ARFRP1	Pan-cancer	CRISPR	-0.00355317	0.0228651	-0.155397	0.876583	0.989542	299	147
ARG1	Pan-cancer	CRISPR	0.00489021	0.0115681	0.422733	0.672707	0.976426	299	147
ARG2	Pan-cancer	CRISPR	0.00941316	0.0118828	0.792169	0.42871	0.951286	299	147
ARGFX	Pan-cancer	CRISPR	-0.000617842	0.0145517	-0.0424585	0.966153	0.997152	299	147
ARGLU1	Pan-cancer	CRISPR	0.00552793	0.0216815	0.254961	0.798879	0.984843	299	147
ARHGAP1	Pan-cancer	CRISPR	0.0159013	0.0189521	0.839026	0.401933	0.949153	299	147
ARHGAP10	Pan-cancer	CRISPR	-0.00773722	0.0107749	-0.718075	0.473111	0.95506	299	147
ARHGAP11A	Pan-cancer	CRISPR	-0.0212707	0.0170136	-1.25021	0.211919	0.910544	299	147
ARHGAP11B	Pan-cancer	CRISPR	-0.0111778	0.0152091	-0.734939	0.462788	0.953223	299	147
ARHGAP12	Pan-cancer	CRISPR	0.00270548	0.0144987	0.186602	0.852063	0.987907	299	147
ARHGAP15	Pan-cancer	CRISPR	0.00205788	0.0134505	0.152997	0.878474	0.989886	299	147
ARHGAP17	Pan-cancer	CRISPR	-0.00249619	0.0141613	-0.176268	0.860169	0.987907	299	147
ARHGAP18	Pan-cancer	CRISPR	0.000449337	0.0130438	0.0344485	0.972536	0.997673	299	147
ARHGAP19	Pan-cancer	CRISPR	0.00754787	0.0122111	0.618115	0.536835	0.964542	299	147
ARHGAP20	Pan-cancer	CRISPR	0.000604255	0.0134684	0.0448648	0.964236	0.996976	299	147
ARHGAP21	Pan-cancer	CRISPR	0.0178138	0.0178354	0.998787	0.318475	0.935039	299	147
ARHGAP22	Pan-cancer	CRISPR	0.0111555	0.0122463	0.910934	0.362854	0.94554	299	147
ARHGAP23	Pan-cancer	CRISPR	0.0157855	0.0151015	1.04529	0.29649	0.929903	299	147
ARHGAP24	Pan-cancer	CRISPR	-0.00341075	0.0132768	-0.256894	0.797387	0.984843	299	147
ARHGAP25	Pan-cancer	CRISPR	-0.0139593	0.0121171	-1.15204	0.249964	0.917332	299	147
ARHGAP26	Pan-cancer	CRISPR	0.0101566	0.0157448	0.645078	0.51923	0.963599	299	147
ARHGAP27	Pan-cancer	CRISPR	-0.0452631	0.0168842	-2.68079	0.00763464	0.623118	299	147
ARHGAP28	Pan-cancer	CRISPR	0.00075748	0.0134965	0.056124	0.95527	0.996581	299	147
ARHGAP29	Pan-cancer	CRISPR	0.00782714	0.0205149	0.381535	0.703	0.978765	299	147
ARHGAP30	Pan-cancer	CRISPR	0.0115139	0.0158965	0.724305	0.469282	0.954923	299	147
ARHGAP31	Pan-cancer	CRISPR	-0.00852768	0.0145391	-0.586534	0.557832	0.966422	299	147
ARHGAP32	Pan-cancer	CRISPR	0.0118112	0.0116078	1.01753	0.309491	0.930351	299	147
ARHGAP33	Pan-cancer	CRISPR	0.0295249	0.0136287	2.16638	0.0308454	0.768672	299	147
ARHGAP35	Pan-cancer	CRISPR	-0.00119559	0.0136393	-0.0876572	0.930192	0.994608	293	145
ARHGAP36	Pan-cancer	CRISPR	0.0359201	0.015238	2.35727	0.0188997	0.745398	279	141
ARHGAP39	Pan-cancer	CRISPR	-0.00551058	0.0140922	-0.391036	0.695969	0.97866	299	147
ARHGAP4	Pan-cancer	CRISPR	0.0138164	0.016535	0.835587	0.403895	0.949153	279	141
ARHGAP44	Pan-cancer	CRISPR	0.0113509	0.0121503	0.934206	0.350736	0.94554	299	147
ARHGAP45	Pan-cancer	CRISPR	-0.0106781	0.0182921	-0.583753	0.559701	0.966422	299	147
ARHGAP5	Pan-cancer	CRISPR	0.00575265	0.0174668	0.329348	0.742058	0.982574	299	147
ARHGAP6	Pan-cancer	CRISPR	-0.00559783	0.0134847	-0.415125	0.678277	0.977143	279	141
ARHGAP8	Pan-cancer	CRISPR	-0.00454466	0.0119683	-0.379725	0.704342	0.978807	299	147
ARHGAP9	Pan-cancer	CRISPR	-0.00897726	0.015135	-0.593144	0.553405	0.966339	299	147
ARHGDIA	Pan-cancer	CRISPR	-0.0155728	0.0186503	-0.83499	0.404199	0.949153	299	147
ARHGDIB	Pan-cancer	CRISPR	-0.00602515	0.0132129	-0.456004	0.648623	0.975785	299	147
ARHGDIG	Pan-cancer	CRISPR	-0.00737302	0.0139328	-0.529185	0.596957	0.971638	299	147
ARHGEF1	Pan-cancer	CRISPR	0.0261344	0.0169709	1.53995	0.124327	0.876526	299	147
ARHGEF10	Pan-cancer	CRISPR	-0.00510952	0.0129936	-0.393234	0.694347	0.97842	299	147
ARHGEF10L	Pan-cancer	CRISPR	0.0127319	0.0117284	1.08556	0.278299	0.925432	299	147
ARHGEF11	Pan-cancer	CRISPR	0.00643802	0.0145363	0.442893	0.658072	0.975785	299	147
ARHGEF12	Pan-cancer	CRISPR	0.00478048	0.0163346	0.29266	0.769927	0.984843	299	147
ARHGEF15	Pan-cancer	CRISPR	0.0134988	0.0133682	1.00977	0.313187	0.932343	299	147
ARHGEF16	Pan-cancer	CRISPR	-0.00566308	0.01356	-0.417632	0.67643	0.976755	299	147
ARHGEF17	Pan-cancer	CRISPR	0.0305569	0.0148686	2.05513	0.0404856	0.795316	299	147
ARHGEF18	Pan-cancer	CRISPR	0.000894142	0.0146272	0.0611289	0.951286	0.996557	299	147
ARHGEF19	Pan-cancer	CRISPR	0.0154593	0.013537	1.142	0.254105	0.917612	299	147
ARHGEF2	Pan-cancer	CRISPR	-0.00269172	0.0159264	-0.16901	0.86587	0.987929	299	147
ARHGEF25	Pan-cancer	CRISPR	-0.0188969	0.0153353	-1.23225	0.218545	0.913714	299	147
ARHGEF26	Pan-cancer	CRISPR	-0.0157179	0.0131653	-1.19389	0.233198	0.917332	299	147
ARHGEF28	Pan-cancer	CRISPR	0.00657948	0.0145527	0.452115	0.65142	0.975785	299	147
ARHGEF3	Pan-cancer	CRISPR	-0.0126145	0.0124346	-1.01447	0.310943	0.930965	299	147
ARHGEF33	Pan-cancer	CRISPR	-0.0311183	0.0154367	-2.01586	0.044452	0.79788	299	147
ARHGEF35	Pan-cancer	CRISPR	0.0437005	0.0169011	2.58566	0.0100559	0.672334	299	147
ARHGEF37	Pan-cancer	CRISPR	-0.00820305	0.0100761	-0.814113	0.416043	0.949847	299	147
ARHGEF38	Pan-cancer	CRISPR	-0.00967332	0.0141779	-0.68228	0.495439	0.958607	299	147
ARHGEF39	Pan-cancer	CRISPR	-0.00550544	0.0135339	-0.406789	0.68437	0.977186	299	147
ARHGEF4	Pan-cancer	CRISPR	0.0113657	0.0140315	0.810012	0.418393	0.949847	299	147
ARHGEF40	Pan-cancer	CRISPR	-0.0195092	0.0143497	-1.35956	0.1747	0.901818	299	147
ARHGEF5	Pan-cancer	CRISPR	0.00243582	0.0187847	0.12967	0.896889	0.990235	299	147
ARHGEF6	Pan-cancer	CRISPR	0.0186991	0.0109425	1.70885	0.0882691	0.86498	279	141
ARHGEF7	Pan-cancer	CRISPR	0.0109683	0.0279956	0.391786	0.695416	0.97866	299	147
ARHGEF9	Pan-cancer	CRISPR	0.024052	0.0119787	2.0079	0.0453382	0.79788	279	141
ARID1A	Pan-cancer	CRISPR	0.000140797	0.0297728	0.00472904	0.996229	0.998997	293	145
ARID1B	Pan-cancer	CRISPR	0.0173583	0.0233376	0.74379	0.457429	0.952713	293	145
ARID2	Pan-cancer	CRISPR	0.0332525	0.0272118	1.22199	0.222414	0.915741	293	145
ARID3A	Pan-cancer	CRISPR	0.00908019	0.017496	0.518986	0.60405	0.972636	293	145
ARID3B	Pan-cancer	CRISPR	9.10137794751836e-05	0.0179332	0.00507515	0.995953	0.998997	293	145
ARID3C	Pan-cancer	CRISPR	0.00146037	0.0159574	0.0915166	0.927127	0.993793	293	145
ARID4A	Pan-cancer	CRISPR	0.0168882	0.0205527	0.8217	0.411724	0.949847	293	145
ARID4B	Pan-cancer	CRISPR	-0.0193184	0.0232725	-0.830096	0.406967	0.949153	293	145
ARID5A	Pan-cancer	CRISPR	0.0357422	0.0162719	2.19657	0.0286092	0.766885	293	145
ARID5B	Pan-cancer	CRISPR	0.00926677	0.0165703	0.559241	0.576302	0.968725	293	145
ARIH1	Pan-cancer	CRISPR	0.00615325	0.0237037	0.25959	0.795307	0.984843	299	147
ARIH2	Pan-cancer	CRISPR	0.0100033	0.0247472	0.404221	0.686257	0.977186	299	147
ARIH2OS	Pan-cancer	CRISPR	0.00523368	0.0146751	0.356637	0.721543	0.982352	299	147
ARL1	Pan-cancer	CRISPR	0.00153528	0.0167552	0.0916304	0.927035	0.993793	299	147
ARL10	Pan-cancer	CRISPR	-0.0187279	0.0180058	-1.0401	0.298893	0.930177	299	147
ARL11	Pan-cancer	CRISPR	-0.00633079	0.0134573	-0.470437	0.638288	0.975785	299	147
ARL13A	Pan-cancer	CRISPR	-0.00364353	0.0113447	-0.321164	0.748257	0.983437	279	141
ARL13B	Pan-cancer	CRISPR	-0.0205409	0.0173308	-1.18523	0.236599	0.917332	299	147
ARL14	Pan-cancer	CRISPR	0.00475006	0.0136174	0.348823	0.727397	0.982352	299	147
ARL14EP	Pan-cancer	CRISPR	-0.00640908	0.0140994	-0.454565	0.649657	0.975785	299	147
ARL14EPL	Pan-cancer	CRISPR	-0.00987567	0.0125399	-0.787542	0.43141	0.951286	299	147
ARL15	Pan-cancer	CRISPR	0.000962469	0.0146424	0.0657316	0.947623	0.995946	299	147
ARL16	Pan-cancer	CRISPR	0.0353514	0.0163846	2.15759	0.0315273	0.768672	299	147
ARL2	Pan-cancer	CRISPR	0.0105404	0.0184794	0.570385	0.568723	0.967046	299	147
ARL2BP	Pan-cancer	CRISPR	0.0129047	0.0145015	0.889891	0.374045	0.94669	293	145
ARL3	Pan-cancer	CRISPR	0.0145465	0.01176	1.23695	0.216799	0.913106	299	147
ARL4A	Pan-cancer	CRISPR	-0.00521868	0.0167517	-0.311532	0.755552	0.984276	299	147
ARL4C	Pan-cancer	CRISPR	0.00883521	0.0158037	0.559058	0.576421	0.968725	299	147
ARL4D	Pan-cancer	CRISPR	0.00265955	0.0158001	0.168325	0.866409	0.987946	299	147
ARL5A	Pan-cancer	CRISPR	0.0137665	0.0116932	1.17731	0.23974	0.917332	299	147
ARL5B	Pan-cancer	CRISPR	-0.0063793	0.0131295	-0.485877	0.627309	0.974667	299	147
ARL5C	Pan-cancer	CRISPR	0.00120057	0.0149332	0.0803961	0.935961	0.994982	299	147
ARL6	Pan-cancer	CRISPR	-0.00261105	0.0129167	-0.202145	0.839902	0.987137	299	147
ARL6IP1	Pan-cancer	CRISPR	-0.00507369	0.0129542	-0.391663	0.695506	0.97866	299	147
ARL6IP4	Pan-cancer	CRISPR	-0.0037411	0.0137517	-0.272046	0.785721	0.984843	299	147
ARL6IP5	Pan-cancer	CRISPR	-0.00281154	0.0147879	-0.190125	0.849304	0.987267	299	147
ARL6IP6	Pan-cancer	CRISPR	-0.0220444	0.0128707	-1.71276	0.0874967	0.863757	299	147
ARL8A	Pan-cancer	CRISPR	0.000961415	0.0143899	0.066812	0.946763	0.995946	299	147
ARL8B	Pan-cancer	CRISPR	-0.00342515	0.017551	-0.195154	0.845367	0.987137	299	147
ARL9	Pan-cancer	CRISPR	0.00367035	0.0120681	0.304136	0.761175	0.984843	299	147
ARMC1	Pan-cancer	CRISPR	-0.0310534	0.0143095	-2.17012	0.0305586	0.766885	299	147
ARMC10	Pan-cancer	CRISPR	0.0297713	0.0148211	2.00871	0.0452095	0.79788	299	147
ARMC12	Pan-cancer	CRISPR	0.0102686	0.0123745	0.829822	0.407112	0.949153	299	147
ARMC2	Pan-cancer	CRISPR	-0.00243577	0.0138074	-0.17641	0.860057	0.987907	299	147
ARMC3	Pan-cancer	CRISPR	0.0316429	0.0129574	2.44207	0.0150159	0.72942	299	147
ARMC4	Pan-cancer	CRISPR	0.00268161	0.0157496	0.170266	0.864883	0.987907	299	147
ARMC5	Pan-cancer	CRISPR	-0.00189426	0.0268432	-0.0705675	0.943776	0.995057	299	147
ARMC6	Pan-cancer	CRISPR	0.013166	0.0157953	0.83354	0.405015	0.949153	299	147
ARMC7	Pan-cancer	CRISPR	0.0255537	0.0265386	0.962888	0.336159	0.940109	299	147
ARMC8	Pan-cancer	CRISPR	0.0028162	0.0131687	0.213856	0.830763	0.985452	299	147
ARMC9	Pan-cancer	CRISPR	-0.0119572	0.0154933	-0.771768	0.440687	0.952371	299	147
ARMCX1	Pan-cancer	CRISPR	0.0189995	0.012669	1.49968	0.134499	0.881781	279	141
ARMCX2	Pan-cancer	CRISPR	0.00562131	0.0130304	0.431399	0.666415	0.976244	279	141
ARMCX3	Pan-cancer	CRISPR	0.0104517	0.0133783	0.781242	0.43513	0.952038	279	141
ARMCX4	Pan-cancer	CRISPR	-0.00502562	0.0121114	-0.414949	0.678406	0.977173	279	141
ARMCX5	Pan-cancer	CRISPR	-0.00957836	0.012915	-0.741645	0.458746	0.95285	279	141
ARMCX6	Pan-cancer	CRISPR	0.0467389	0.0144293	3.23917	0.00130074	0.441223	279	141
ARMH1	Pan-cancer	CRISPR	-0.017576	0.0144272	-1.21825	0.223813	0.915741	299	147
ARMH2	Pan-cancer	CRISPR	0.0014125	0.0129514	0.109062	0.913205	0.991833	299	147
ARMH3	Pan-cancer	CRISPR	0.024731	0.0191791	1.28947	0.197946	0.909078	299	147
ARMH4	Pan-cancer	CRISPR	-0.0184445	0.0145074	-1.27139	0.204295	0.910544	299	147
ARMS2	Pan-cancer	CRISPR	0.0111699	0.0114121	0.978777	0.328255	0.937014	299	147
ARMT1	Pan-cancer	CRISPR	0.001728	0.0118465	0.145865	0.884098	0.990094	299	147
ARNT	Pan-cancer	CRISPR	0.012403	0.028232	0.439324	0.660653	0.975944	299	147
ARNT2	Pan-cancer	CRISPR	-0.00491398	0.0125374	-0.391946	0.695298	0.97866	299	147
ARNTL	Pan-cancer	CRISPR	-0.0113277	0.0153162	-0.739591	0.459963	0.953009	299	147
ARNTL2	Pan-cancer	CRISPR	0.0145832	0.0150565	0.968568	0.333319	0.938508	299	147
ARPC1A	Pan-cancer	CRISPR	0.0211787	0.0123014	1.72165	0.0858715	0.863079	299	147
ARPC1B	Pan-cancer	CRISPR	0.0123438	0.0124701	0.989872	0.322808	0.936437	299	147
ARPC2	Pan-cancer	CRISPR	0.033375	0.0201318	1.65782	0.0981015	0.869238	299	147
ARPC3	Pan-cancer	CRISPR	0.0209195	0.0200364	1.04408	0.297052	0.929905	299	147
ARPC4	Pan-cancer	CRISPR	0.0159963	0.0273108	0.585713	0.558384	0.966422	299	147
ARPC5	Pan-cancer	CRISPR	-0.00361535	0.0165946	-0.217864	0.827641	0.985452	299	147
ARPC5L	Pan-cancer	CRISPR	0.00185793	0.0136427	0.136185	0.891741	0.990094	299	147
ARPIN	Pan-cancer	CRISPR	-0.00865127	0.0109935	-0.786946	0.431758	0.951591	299	147
ARPP19	Pan-cancer	CRISPR	-0.00833526	0.0158816	-0.524837	0.599974	0.972035	299	147
ARPP21	Pan-cancer	CRISPR	-0.00687196	0.0107109	-0.641588	0.521492	0.963904	299	147
ARR3	Pan-cancer	CRISPR	0.006607	0.0147403	0.448228	0.654236	0.975785	279	141
ARRB1	Pan-cancer	CRISPR	0.00555187	0.0160048	0.346887	0.728854	0.982454	293	145
ARRB2	Pan-cancer	CRISPR	0.00413597	0.0163114	0.253563	0.799957	0.984843	299	147
ARRDC1	Pan-cancer	CRISPR	-0.00112729	0.0157111	-0.0717509	0.942834	0.995057	299	147
ARRDC2	Pan-cancer	CRISPR	0.0110259	0.0152106	0.724882	0.468929	0.954923	299	147
ARRDC3	Pan-cancer	CRISPR	-0.0277793	0.0278745	-0.996585	0.319541	0.935039	299	147
ARRDC4	Pan-cancer	CRISPR	-0.00956966	0.0144155	-0.663847	0.507153	0.961835	299	147
ARRDC5	Pan-cancer	CRISPR	-0.0032463	0.0136919	-0.237097	0.812698	0.984843	299	147
ARSA	Pan-cancer	CRISPR	-0.000254451	0.0158201	-0.016084	0.987175	0.99827	299	147
ARSB	Pan-cancer	CRISPR	-0.00020126	0.0153425	-0.0131178	0.98954	0.998523	299	147
ARSD	Pan-cancer	CRISPR	-0.00199034	0.013707	-0.145206	0.884623	0.990094	279	141
ARSE	Pan-cancer	CRISPR	0.0155534	0.0145708	1.06744	0.28643	0.925838	279	141
ARSF	Pan-cancer	CRISPR	0.00705888	0.0147092	0.479897	0.631568	0.974976	279	141
ARSG	Pan-cancer	CRISPR	-0.00969977	0.0134423	-0.721585	0.470952	0.954923	299	147
ARSH	Pan-cancer	CRISPR	-0.00134918	0.0125993	-0.107084	0.914777	0.991833	279	141
ARSI	Pan-cancer	CRISPR	-0.010983	0.0130015	-0.844751	0.398732	0.949153	299	147
ARSJ	Pan-cancer	CRISPR	0.00127213	0.010921	0.116485	0.907324	0.991659	299	147
ARSK	Pan-cancer	CRISPR	0.00365618	0.0119312	0.306439	0.759423	0.984843	299	147
ART1	Pan-cancer	CRISPR	0.000362915	0.0147589	0.0245896	0.980394	0.99827	299	147
ART3	Pan-cancer	CRISPR	0.005944	0.0126943	0.468241	0.639856	0.975785	299	147
ART4	Pan-cancer	CRISPR	0.00951764	0.0140133	0.679186	0.497395	0.959477	299	147
ART5	Pan-cancer	CRISPR	-0.00110471	0.0107993	-0.102295	0.918572	0.992119	299	147
ARTN	Pan-cancer	CRISPR	0.0010946	0.0160336	0.0682694	0.945604	0.995607	299	147
ARV1	Pan-cancer	CRISPR	-0.0139128	0.0163085	-0.8531	0.394091	0.949153	299	147
ARVCF	Pan-cancer	CRISPR	-0.021955	0.0153684	-1.42858	0.15387	0.890047	299	147
ARX	Pan-cancer	CRISPR	0.00942571	0.0132037	0.71387	0.475731	0.95506	279	141
AS3MT	Pan-cancer	CRISPR	-0.00180483	0.0114898	-0.157081	0.875258	0.989135	293	145
ASAH1	Pan-cancer	CRISPR	-0.0349838	0.0156569	-2.2344	0.0259832	0.766885	299	147
ASAH2	Pan-cancer	CRISPR	-0.00629341	0.0117049	-0.537673	0.591088	0.970231	299	147
ASAH2B	Pan-cancer	CRISPR	-0.00167031	0.0130907	-0.127595	0.898531	0.991005	299	147
ASAP1	Pan-cancer	CRISPR	-0.00908699	0.0149267	-0.608774	0.543004	0.964542	299	147
ASAP2	Pan-cancer	CRISPR	-0.0136663	0.0134137	-1.01883	0.30887	0.930177	299	147
ASAP3	Pan-cancer	CRISPR	-0.0230659	0.0137843	-1.67335	0.0950056	0.869238	299	147
ASB1	Pan-cancer	CRISPR	0.0460213	0.0158827	2.89758	0.00395781	0.573824	299	147
ASB10	Pan-cancer	CRISPR	-0.0159122	0.0156088	-1.01944	0.308583	0.930177	299	147
ASB11	Pan-cancer	CRISPR	0.0295685	0.0116358	2.54116	0.0114322	0.686613	279	141
ASB12	Pan-cancer	CRISPR	-0.019101	0.0143075	-1.33504	0.182637	0.904693	279	141
ASB13	Pan-cancer	CRISPR	0.0154539	0.0107206	1.44151	0.150187	0.890047	299	147
ASB14	Pan-cancer	CRISPR	-0.00518646	0.0141902	-0.365495	0.714926	0.981709	299	147
ASB15	Pan-cancer	CRISPR	-0.0177663	0.0110511	-1.60765	0.108666	0.876526	299	147
ASB16	Pan-cancer	CRISPR	0.00444716	0.0152781	0.29108	0.771134	0.984843	299	147
ASB17	Pan-cancer	CRISPR	-0.000403674	0.0140783	-0.0286735	0.977139	0.99788	299	147
ASB18	Pan-cancer	CRISPR	0.00975003	0.0152219	0.640525	0.522182	0.963904	299	147
ASB2	Pan-cancer	CRISPR	-0.0100204	0.0118164	-0.848007	0.396918	0.949153	299	147
ASB3	Pan-cancer	CRISPR	-0.00481614	0.0186964	-0.257597	0.796845	0.984843	299	147
ASB4	Pan-cancer	CRISPR	0.00571731	0.0139714	0.409215	0.682591	0.977173	299	147
ASB5	Pan-cancer	CRISPR	0.00130606	0.0126412	0.103318	0.91776	0.991904	299	147
ASB6	Pan-cancer	CRISPR	-0.0122386	0.0145352	-0.841996	0.400271	0.949153	299	147
ASB7	Pan-cancer	CRISPR	-0.0183151	0.0175716	-1.04231	0.297867	0.930177	299	147
ASB8	Pan-cancer	CRISPR	-0.0112558	0.013158	-0.855428	0.392803	0.949153	299	147
ASB9	Pan-cancer	CRISPR	0.00842721	0.0149372	0.564177	0.572955	0.967918	279	141
ASCC1	Pan-cancer	CRISPR	0.00687896	0.0132251	0.520143	0.603239	0.972636	299	147
ASCC2	Pan-cancer	CRISPR	0.0211157	0.0159135	1.32691	0.185262	0.904693	299	147
ASCC3	Pan-cancer	CRISPR	-0.00336787	0.0184781	-0.182263	0.855465	0.987907	299	147
ASCL1	Pan-cancer	CRISPR	0.0135841	0.0180491	0.752618	0.452102	0.952651	299	147
ASCL2	Pan-cancer	CRISPR	0.00223871	0.0144963	0.154433	0.877342	0.989831	299	147
ASCL3	Pan-cancer	CRISPR	-0.0165816	0.0128976	-1.28564	0.19928	0.909966	299	147
ASCL4	Pan-cancer	CRISPR	-0.0104172	0.0145776	-0.7146	0.475254	0.95506	299	147
ASCL5	Pan-cancer	CRISPR	0.0152933	0.0158157	0.966966	0.334119	0.939463	299	147
ASF1A	Pan-cancer	CRISPR	0.0231908	0.0198151	1.17036	0.242535	0.917332	293	145
ASF1B	Pan-cancer	CRISPR	0.00449093	0.0196846	0.228145	0.819647	0.985313	293	145
ASGR1	Pan-cancer	CRISPR	-0.0221792	0.0143548	-1.54507	0.123083	0.876526	299	147
ASGR2	Pan-cancer	CRISPR	-0.00893244	0.0142282	-0.6278	0.530477	0.964542	299	147
ASH1L	Pan-cancer	CRISPR	0.0490687	0.0202291	2.42565	0.0157108	0.735202	293	145
ASH2L	Pan-cancer	CRISPR	-0.0117883	0.0174016	-0.677429	0.498515	0.959477	293	145
ASIC1	Pan-cancer	CRISPR	-0.00823092	0.0161524	-0.509578	0.610615	0.972636	299	147
ASIC2	Pan-cancer	CRISPR	-0.00887464	0.0152983	-0.580105	0.562155	0.966636	299	147
ASIC3	Pan-cancer	CRISPR	0.0143631	0.0123931	1.15896	0.247133	0.917332	299	147
ASIC4	Pan-cancer	CRISPR	-0.0167786	0.0120982	-1.38687	0.166219	0.896016	299	147
ASIC5	Pan-cancer	CRISPR	-0.00417234	0.0122617	-0.340273	0.733822	0.982454	299	147
ASIP	Pan-cancer	CRISPR	-0.0135228	0.0166043	-0.814415	0.41587	0.949847	299	147
ASL	Pan-cancer	CRISPR	0.0160065	0.015119	1.0587	0.290347	0.926686	299	147
ASMT	Pan-cancer	CRISPR	-0.0155133	0.0153914	-1.00792	0.314115	0.933177	279	141
ASMTL	Pan-cancer	CRISPR	-0.0335488	0.0123855	-2.70872	0.00704962	0.623118	279	141
ASNA1	Pan-cancer	CRISPR	0.00051632	0.0271982	0.0189836	0.984863	0.99827	299	147
ASNS	Pan-cancer	CRISPR	0.000559035	0.0235291	0.0237593	0.981056	0.99827	299	147
ASNSD1	Pan-cancer	CRISPR	-0.00694001	0.013341	-0.520201	0.603199	0.972636	299	147
ASPA	Pan-cancer	CRISPR	-0.00124059	0.010143	-0.12231	0.902712	0.991588	299	147
ASPDH	Pan-cancer	CRISPR	0.00432101	0.0133917	0.322663	0.747111	0.982787	299	147
ASPG	Pan-cancer	CRISPR	-0.0158661	0.0122427	-1.29596	0.195702	0.907008	299	147
ASPH	Pan-cancer	CRISPR	0.00476025	0.0130465	0.364867	0.715398	0.981765	293	145
ASPHD1	Pan-cancer	CRISPR	0.0123392	0.0142108	0.868297	0.385738	0.949153	293	145
ASPHD2	Pan-cancer	CRISPR	-0.0232227	0.0144248	-1.60992	0.108183	0.876526	293	145
ASPM	Pan-cancer	CRISPR	0.0405945	0.023141	1.75422	0.080124	0.856411	299	147
ASPRV1	Pan-cancer	CRISPR	0.00768093	0.0175124	0.438599	0.661178	0.975944	299	147
ASPSCR1	Pan-cancer	CRISPR	-0.00896734	0.0136188	-0.658453	0.510609	0.961983	299	147
ASRGL1	Pan-cancer	CRISPR	0.0144605	0.0136003	1.06325	0.28828	0.926222	299	147
ASS1	Pan-cancer	CRISPR	-0.00696558	0.0163302	-0.426546	0.669929	0.976244	299	147
ASTE1	Pan-cancer	CRISPR	-0.0147393	0.0135029	-1.09157	0.275649	0.924797	299	147
ASTL	Pan-cancer	CRISPR	-0.0025257	0.0146865	-0.171974	0.863541	0.987907	299	147
ASTN1	Pan-cancer	CRISPR	-0.0133177	0.0153075	-0.870009	0.384794	0.949153	299	147
ASTN2	Pan-cancer	CRISPR	0.00517474	0.0149049	0.347184	0.728628	0.982454	299	147
ASXL1	Pan-cancer	CRISPR	0.00197346	0.0168078	0.117413	0.90659	0.991659	293	145
ASXL3	Pan-cancer	CRISPR	0.00584464	0.0150386	0.388643	0.697737	0.978765	299	147
ASZ1	Pan-cancer	CRISPR	0.00930349	0.0134236	0.693069	0.488658	0.957111	293	145
ATAD1	Pan-cancer	CRISPR	-0.0259039	0.0124173	-2.08611	0.0375727	0.788853	299	147
ATAD2	Pan-cancer	CRISPR	-0.0286021	0.0152953	-1.87	0.0621951	0.822639	293	145
ATAD2B	Pan-cancer	CRISPR	0.00207674	0.0122337	0.169756	0.865286	0.987907	293	145
ATAD3A	Pan-cancer	CRISPR	-0.0152472	0.0184342	-0.827116	0.408642	0.949656	299	147
ATAD3B	Pan-cancer	CRISPR	0.0207982	0.0148015	1.40514	0.160721	0.890047	299	147
ATAD3C	Pan-cancer	CRISPR	0.0180634	0.0141154	1.27969	0.201362	0.910544	299	147
ATAD5	Pan-cancer	CRISPR	-0.00769241	0.0163879	-0.469397	0.63903	0.975785	299	147
ATAT1	Pan-cancer	CRISPR	0.0290937	0.0112158	2.59399	0.00981943	0.663874	299	147
ATCAY	Pan-cancer	CRISPR	-0.00142821	0.0149108	-0.0957836	0.923738	0.992389	299	147
ATE1	Pan-cancer	CRISPR	-0.00340799	0.0167728	-0.203185	0.839089	0.98698	299	147
ATF1	Pan-cancer	CRISPR	0.0116988	0.0156466	0.747686	0.455069	0.952651	299	147
ATF2	Pan-cancer	CRISPR	0.00224878	0.012771	0.176084	0.860315	0.987907	293	145
ATF3	Pan-cancer	CRISPR	0.0262229	0.0126741	2.06901	0.0391701	0.79335	293	145
ATF4	Pan-cancer	CRISPR	-0.0293074	0.0235338	-1.24533	0.213705	0.910544	299	147
ATF5	Pan-cancer	CRISPR	-0.00575656	0.0147926	-0.389152	0.697361	0.978765	299	147
ATF6	Pan-cancer	CRISPR	-0.000199339	0.0146021	-0.0136514	0.989115	0.998427	299	147
ATF6B	Pan-cancer	CRISPR	0.00651372	0.015809	0.412025	0.680532	0.977173	299	147
ATF7	Pan-cancer	CRISPR	0.00902851	0.0155565	0.580371	0.561977	0.966636	299	147
ATF7IP	Pan-cancer	CRISPR	0.0256785	0.0219553	1.16958	0.242847	0.917332	293	145
ATF7IP2	Pan-cancer	CRISPR	-0.0103295	0.013745	-0.751506	0.452778	0.952651	293	145
ATG10	Pan-cancer	CRISPR	0.0164752	0.0151758	1.08562	0.27827	0.925432	299	147
ATG101	Pan-cancer	CRISPR	-0.00976507	0.0194273	-0.502647	0.615477	0.972636	299	147
ATG12	Pan-cancer	CRISPR	0.0137332	0.0168893	0.813127	0.416607	0.949847	299	147
ATG13	Pan-cancer	CRISPR	0.0217628	0.0191914	1.13398	0.25745	0.919918	299	147
ATG14	Pan-cancer	CRISPR	0.00720524	0.0146144	0.493024	0.622254	0.973119	299	147
ATG16L1	Pan-cancer	CRISPR	0.0162481	0.0136928	1.18662	0.23605	0.917332	299	147
ATG16L2	Pan-cancer	CRISPR	0.0363461	0.016864	2.15525	0.0317111	0.768819	299	147
ATG2A	Pan-cancer	CRISPR	-0.00880324	0.0155919	-0.564603	0.572646	0.967799	299	147
ATG2B	Pan-cancer	CRISPR	0.00958477	0.0114182	0.839432	0.401705	0.949153	299	147
ATG3	Pan-cancer	CRISPR	0.0107048	0.0164809	0.649525	0.516355	0.963599	299	147
ATG4A	Pan-cancer	CRISPR	0.0465912	0.0127914	3.64238	0.000306315	0.30834	279	141
ATG4B	Pan-cancer	CRISPR	0.0186769	0.0152152	1.22752	0.220318	0.915741	299	147
ATG4C	Pan-cancer	CRISPR	-0.0180584	0.0130764	-1.381	0.168016	0.898283	299	147
ATG4D	Pan-cancer	CRISPR	0.0224529	0.0166491	1.3486	0.178195	0.904693	299	147
ATG5	Pan-cancer	CRISPR	0.0096021	0.0139298	0.689322	0.491002	0.957327	299	147
ATG7	Pan-cancer	CRISPR	0.00613789	0.0150161	0.408753	0.68293	0.977173	299	147
ATG9A	Pan-cancer	CRISPR	0.0105272	0.0230473	0.456766	0.648076	0.975785	299	147
ATIC	Pan-cancer	CRISPR	0.00408608	0.0283861	0.143947	0.885612	0.990094	299	147
ATL1	Pan-cancer	CRISPR	-0.0121714	0.01402	-0.868146	0.385811	0.949153	299	147
ATL2	Pan-cancer	CRISPR	-0.00179399	0.0295176	-0.060777	0.951566	0.996581	299	147
ATL3	Pan-cancer	CRISPR	0.0055181	0.0132859	0.415335	0.678109	0.977143	299	147
ATM	Pan-cancer	CRISPR	-0.00107634	0.0215647	-0.0499123	0.960216	0.996581	299	147
ATMIN	Pan-cancer	CRISPR	0.035926	0.0206565	1.73922	0.0827313	0.856411	299	147
ATN1	Pan-cancer	CRISPR	-0.0224055	0.0159605	-1.40381	0.161131	0.890047	293	145
ATOH1	Pan-cancer	CRISPR	0.00395693	0.0143206	0.27631	0.782446	0.984843	299	147
ATOH7	Pan-cancer	CRISPR	0.00467457	0.0137428	0.340146	0.733917	0.982454	299	147
ATOH8	Pan-cancer	CRISPR	0.000502591	0.0147144	0.0341565	0.972769	0.997673	299	147
ATOX1	Pan-cancer	CRISPR	-0.0121616	0.0178442	-0.681546	0.495903	0.959144	299	147
ATP10A	Pan-cancer	CRISPR	-0.0172844	0.0146179	-1.18242	0.237711	0.917332	299	147
ATP10B	Pan-cancer	CRISPR	-0.00339457	0.0133242	-0.254767	0.799028	0.984843	299	147
ATP10D	Pan-cancer	CRISPR	0.0158965	0.0129669	1.22592	0.220917	0.915741	299	147
ATP11A	Pan-cancer	CRISPR	-0.0149091	0.0139374	-1.06972	0.285362	0.925838	299	147
ATP11B	Pan-cancer	CRISPR	-0.0238763	0.0123731	-1.92969	0.0543197	0.811775	299	147
ATP11C	Pan-cancer	CRISPR	0.00321085	0.0134473	0.238772	0.811406	0.984843	279	141
ATP12A	Pan-cancer	CRISPR	-0.00547645	0.0137673	-0.397787	0.69099	0.977706	299	147
ATP13A1	Pan-cancer	CRISPR	0.0229883	0.0192307	1.1954	0.232608	0.917332	299	147
ATP13A2	Pan-cancer	CRISPR	0.00721172	0.0132339	0.544943	0.586083	0.969216	299	147
ATP13A3	Pan-cancer	CRISPR	-0.0134284	0.0140563	-0.955329	0.339962	0.940223	299	147
ATP13A4	Pan-cancer	CRISPR	-0.0216092	0.0135615	-1.59343	0.111818	0.876526	299	147
ATP13A5	Pan-cancer	CRISPR	0.000165228	0.0111304	0.0148448	0.988163	0.99827	299	147
ATP1A1	Pan-cancer	CRISPR	0.00768656	0.0403661	0.190421	0.849071	0.987137	299	147
ATP1A2	Pan-cancer	CRISPR	0.00723868	0.0140301	0.515939	0.606169	0.972636	299	147
ATP1A3	Pan-cancer	CRISPR	0.0127603	0.0142989	0.892396	0.372693	0.94669	299	147
ATP1A4	Pan-cancer	CRISPR	0.0117174	0.0135476	0.864907	0.387585	0.949153	299	147
ATP1B1	Pan-cancer	CRISPR	-0.0136361	0.0129365	-1.05408	0.292453	0.927939	299	147
ATP1B2	Pan-cancer	CRISPR	-0.00550075	0.0133155	-0.413109	0.679738	0.977173	299	147
ATP1B3	Pan-cancer	CRISPR	-0.0213875	0.0245696	-0.870485	0.384534	0.949153	299	147
ATP1B4	Pan-cancer	CRISPR	0.0218636	0.0128554	1.70073	0.089785	0.866675	279	141
ATP23	Pan-cancer	CRISPR	-0.0116481	0.0172779	-0.674162	0.50058	0.960391	299	147
ATP2A1	Pan-cancer	CRISPR	0.00367385	0.0117524	0.312604	0.754737	0.984276	299	147
ATP2A2	Pan-cancer	CRISPR	-0.00233566	0.0239031	-0.0977133	0.922207	0.992389	299	147
ATP2A3	Pan-cancer	CRISPR	-0.0194662	0.0155751	-1.24983	0.212061	0.910544	299	147
ATP2B1	Pan-cancer	CRISPR	0.010504	0.0237881	0.441564	0.659033	0.975785	299	147
ATP2B2	Pan-cancer	CRISPR	0.0116401	0.0111676	1.04232	0.297867	0.930177	299	147
ATP2B3	Pan-cancer	CRISPR	0.0334692	0.0148217	2.25812	0.0244862	0.763756	279	141
ATP2B4	Pan-cancer	CRISPR	-0.00481298	0.0152328	-0.315962	0.752189	0.984233	299	147
ATP2C1	Pan-cancer	CRISPR	0.00698404	0.0241918	0.288695	0.772957	0.984843	299	147
ATP2C2	Pan-cancer	CRISPR	-0.00546317	0.0122174	-0.447161	0.65499	0.975785	299	147
ATP4A	Pan-cancer	CRISPR	0.00993484	0.013315	0.746139	0.456002	0.952651	299	147
ATP4B	Pan-cancer	CRISPR	0.0159598	0.0125749	1.26918	0.205083	0.910544	299	147
ATP5F1A	Pan-cancer	CRISPR	0.00889691	0.0218677	0.406852	0.684325	0.977186	299	147
ATP5F1B	Pan-cancer	CRISPR	0.0121302	0.0237008	0.511808	0.609055	0.972636	299	147
ATP5F1C	Pan-cancer	CRISPR	0.00890061	0.023756	0.374667	0.708098	0.980214	299	147
ATP5F1D	Pan-cancer	CRISPR	0.0139285	0.0225963	0.616405	0.537962	0.964542	299	147
ATP5F1E	Pan-cancer	CRISPR	-0.00320847	0.0203209	-0.15789	0.874619	0.989135	299	147
ATP5IF1	Pan-cancer	CRISPR	-0.00720561	0.0156582	-0.460181	0.645625	0.975785	299	147
ATP5MC1	Pan-cancer	CRISPR	0.0123382	0.0152778	0.807589	0.419785	0.949847	299	147
ATP5MC2	Pan-cancer	CRISPR	0.0299598	0.0139924	2.14115	0.0328386	0.769296	299	147
ATP5MC3	Pan-cancer	CRISPR	-0.00184795	0.0112037	-0.164941	0.86907	0.988202	299	147
ATP5MD	Pan-cancer	CRISPR	0.0112422	0.0123136	0.912997	0.361769	0.94554	299	147
ATP5ME	Pan-cancer	CRISPR	0.0181898	0.0302939	0.600446	0.548534	0.966249	299	147
ATP5MF	Pan-cancer	CRISPR	-0.0192101	0.0179438	-1.07057	0.28498	0.925755	299	147
ATP5MG	Pan-cancer	CRISPR	-0.012367	0.0174048	-0.710549	0.477759	0.956009	299	147
ATP5MGL	Pan-cancer	CRISPR	-0.0107467	0.0151241	-0.710571	0.477745	0.956009	299	147
ATP5MPL	Pan-cancer	CRISPR	0.00321523	0.0161875	0.198624	0.842653	0.987137	299	147
ATP5PB	Pan-cancer	CRISPR	0.00568066	0.0206098	0.275629	0.782969	0.984843	299	147
ATP5PD	Pan-cancer	CRISPR	0.00522248	0.0177171	0.294771	0.768315	0.984843	299	147
ATP5PF	Pan-cancer	CRISPR	0.0179449	0.0191837	0.935425	0.350108	0.94554	299	147
ATP5PO	Pan-cancer	CRISPR	0.00255613	0.0199837	0.127911	0.898281	0.991005	299	147
ATP5S	Pan-cancer	CRISPR	5.41428710258532e-05	0.0125541	0.00431276	0.996561	0.998997	299	147
ATP6AP1	Pan-cancer	CRISPR	0.0398965	0.0320328	1.24549	0.213695	0.910544	279	141
ATP6AP1L	Pan-cancer	CRISPR	-0.0119934	0.0124206	-0.965607	0.334798	0.940109	299	147
ATP6AP2	Pan-cancer	CRISPR	0.00661968	0.0268684	0.246374	0.805521	0.984843	279	141
ATP6V0A1	Pan-cancer	CRISPR	-0.0345878	0.0185417	-1.86541	0.0628229	0.825444	299	147
ATP6V0A2	Pan-cancer	CRISPR	-0.0119307	0.0181472	-0.657439	0.511259	0.962643	299	147
ATP6V0A4	Pan-cancer	CRISPR	-0.00157616	0.0121742	-0.129467	0.89705	0.990255	299	147
ATP6V0B	Pan-cancer	CRISPR	0.0317414	0.0208534	1.52212	0.128734	0.876526	299	147
ATP6V0C	Pan-cancer	CRISPR	-0.0231906	0.0237932	-0.974675	0.330284	0.937243	299	147
ATP6V0D1	Pan-cancer	CRISPR	0.0229965	0.0184146	1.24882	0.212429	0.910544	299	147
ATP6V0D2	Pan-cancer	CRISPR	0.00779029	0.0121667	0.640294	0.522332	0.963904	299	147
ATP6V0E1	Pan-cancer	CRISPR	-0.0150952	0.02708	-0.557429	0.577532	0.969211	299	147
ATP6V0E2	Pan-cancer	CRISPR	-0.0180073	0.0144638	-1.245	0.213829	0.910544	299	147
ATP6V1A	Pan-cancer	CRISPR	-0.0220157	0.0213448	-1.03143	0.302933	0.930177	299	147
ATP6V1B1	Pan-cancer	CRISPR	-0.0172886	0.0127128	-1.35994	0.17458	0.901818	299	147
ATP6V1B2	Pan-cancer	CRISPR	-0.0206996	0.0312568	-0.662244	0.508179	0.961835	299	147
ATP6V1C1	Pan-cancer	CRISPR	0.00165226	0.0210338	0.0785525	0.937426	0.994982	299	147
ATP6V1C2	Pan-cancer	CRISPR	0.00282762	0.0123261	0.229401	0.818669	0.985241	299	147
ATP6V1D	Pan-cancer	CRISPR	-0.000795132	0.0221227	-0.0359419	0.971346	0.997552	299	147
ATP6V1E1	Pan-cancer	CRISPR	-0.00222831	0.0201694	-0.11048	0.912082	0.991833	299	147
ATP6V1E2	Pan-cancer	CRISPR	0.0115658	0.0142636	0.81086	0.417907	0.949847	299	147
ATP6V1F	Pan-cancer	CRISPR	0.0310314	0.0258445	1.20069	0.230549	0.917332	299	147
ATP6V1G1	Pan-cancer	CRISPR	0.0495537	0.0271317	1.82642	0.0684987	0.837027	299	147
ATP6V1G2	Pan-cancer	CRISPR	0.00831397	0.013801	0.602419	0.547221	0.965819	299	147
ATP6V1G3	Pan-cancer	CRISPR	0.0292241	0.0134919	2.16604	0.0308711	0.768672	299	147
ATP6V1H	Pan-cancer	CRISPR	0.0342463	0.0231518	1.4792	0.139837	0.884022	299	147
ATP7A	Pan-cancer	CRISPR	0.00877537	0.0215332	0.407528	0.683842	0.977173	279	141
ATP7B	Pan-cancer	CRISPR	0.00264541	0.0121652	0.217457	0.827958	0.985452	299	147
ATP8A1	Pan-cancer	CRISPR	-0.0176202	0.012923	-1.36348	0.173463	0.901589	299	147
ATP8A2	Pan-cancer	CRISPR	-0.0116154	0.0142846	-0.813142	0.416599	0.949847	299	147
ATP8B1	Pan-cancer	CRISPR	-0.00210475	0.0144806	-0.14535	0.884505	0.990094	299	147
ATP8B2	Pan-cancer	CRISPR	-0.0291886	0.013252	-2.20259	0.0281676	0.766885	299	147
ATP8B3	Pan-cancer	CRISPR	-0.00674694	0.0145041	-0.465176	0.642047	0.975785	299	147
ATP8B4	Pan-cancer	CRISPR	-0.00835369	0.0130986	-0.637753	0.523983	0.963904	299	147
ATP9A	Pan-cancer	CRISPR	0.00148682	0.0122704	0.121171	0.903614	0.991659	299	147
ATP9B	Pan-cancer	CRISPR	0.021686	0.0138384	1.56709	0.11785	0.876526	299	147
ATPAF1	Pan-cancer	CRISPR	-0.00276375	0.0138357	-0.199755	0.841769	0.987137	299	147
ATPAF2	Pan-cancer	CRISPR	-0.0272069	0.0191277	-1.42238	0.15566	0.890047	299	147
ATR	Pan-cancer	CRISPR	-0.000531331	0.0196543	-0.0270339	0.978446	0.998168	299	147
ATRAID	Pan-cancer	CRISPR	-0.00513512	0.0116292	-0.441573	0.659026	0.975785	299	147
ATRIP	Pan-cancer	CRISPR	0.0200144	0.018827	1.06307	0.288361	0.926222	299	147
ATRN	Pan-cancer	CRISPR	0.0170566	0.0163384	1.04396	0.297106	0.929914	299	147
ATRNL1	Pan-cancer	CRISPR	0.00824966	0.0120713	0.68341	0.494726	0.958607	299	147
ATRX	Pan-cancer	CRISPR	0.0110411	0.0230844	0.478295	0.632711	0.975253	274	139
ATXN1	Pan-cancer	CRISPR	-0.00550395	0.0173732	-0.316807	0.751548	0.983999	299	147
ATXN10	Pan-cancer	CRISPR	0.0347503	0.0171912	2.02141	0.043873	0.79788	299	147
ATXN1L	Pan-cancer	CRISPR	0.0232951	0.01574	1.48	0.139625	0.884022	299	147
ATXN2	Pan-cancer	CRISPR	-0.026539	0.015432	-1.71974	0.0862181	0.863757	299	147
ATXN2L	Pan-cancer	CRISPR	-0.0243835	0.022527	-1.08242	0.279691	0.925432	299	147
ATXN3	Pan-cancer	CRISPR	-0.00432994	0.013314	-0.325218	0.745178	0.982574	299	147
ATXN3L	Pan-cancer	CRISPR	-0.0182301	0.0104228	-1.74907	0.08106	0.856411	279	141
ATXN7	Pan-cancer	CRISPR	-0.00153176	0.0183778	-0.0833483	0.933615	0.994843	293	145
ATXN7L1	Pan-cancer	CRISPR	0.0150492	0.0141039	1.06702	0.286576	0.925838	299	147
ATXN7L2	Pan-cancer	CRISPR	-0.0181725	0.015431	-1.17766	0.2396	0.917332	299	147
ATXN7L3	Pan-cancer	CRISPR	0.00822159	0.02836	0.2899	0.772039	0.984843	293	145
ATXN7L3B	Pan-cancer	CRISPR	-0.0175927	0.014609	-1.20423	0.229179	0.916719	299	147
AUH	Pan-cancer	CRISPR	-0.0103171	0.0143667	-0.718128	0.473078	0.95506	299	147
AUNIP	Pan-cancer	CRISPR	0.0155033	0.0163664	0.947265	0.34405	0.943274	299	147
AUP1	Pan-cancer	CRISPR	0.0168596	0.018929	0.890674	0.373615	0.94669	299	147
AURKA	Pan-cancer	CRISPR	0.00454901	0.0197856	0.229915	0.81827	0.985066	299	147
AURKAIP1	Pan-cancer	CRISPR	-0.0159394	0.0179663	-0.887184	0.375489	0.947174	299	147
AURKB	Pan-cancer	CRISPR	-0.0139431	0.0223984	-0.622504	0.533956	0.964542	293	145
AURKC	Pan-cancer	CRISPR	0.0152426	0.0122094	1.24843	0.212584	0.910544	293	145
AUTS2	Pan-cancer	CRISPR	-0.0224129	0.0154326	-1.4523	0.147166	0.888834	299	147
AVEN	Pan-cancer	CRISPR	-0.00038154	0.0177199	-0.0215317	0.982832	0.99827	299	147
AVIL	Pan-cancer	CRISPR	-0.0131514	0.0145714	-0.90255	0.367284	0.94554	299	147
AVL9	Pan-cancer	CRISPR	0.0186102	0.0123613	1.50552	0.132944	0.879328	299	147
AVP	Pan-cancer	CRISPR	0.0100277	0.0151891	0.66019	0.509495	0.961983	299	147
AVPI1	Pan-cancer	CRISPR	0.0154255	0.0138147	1.1166	0.264804	0.924191	299	147
AVPR1A	Pan-cancer	CRISPR	0.0144296	0.0162863	0.885996	0.376128	0.947174	299	147
AVPR1B	Pan-cancer	CRISPR	0.0077345	0.0153183	0.504918	0.613882	0.972636	299	147
AVPR2	Pan-cancer	CRISPR	-0.00622556	0.0132702	-0.469139	0.63923	0.975785	279	141
AWAT1	Pan-cancer	CRISPR	0.0265659	0.0151939	1.74846	0.0811656	0.856411	279	141
AWAT2	Pan-cancer	CRISPR	0.0192611	0.014652	1.31457	0.18942	0.906975	279	141
AXDND1	Pan-cancer	CRISPR	0.0103639	0.0133259	0.777728	0.437168	0.952328	299	147
AXIN1	Pan-cancer	CRISPR	-0.0093995	0.0239098	-0.393123	0.694428	0.97842	299	147
AXIN2	Pan-cancer	CRISPR	0.00320664	0.0145712	0.220067	0.825928	0.985452	293	145
AXL	Pan-cancer	CRISPR	0.00612755	0.0142312	0.430573	0.667	0.976244	299	147
AZGP1	Pan-cancer	CRISPR	0.0190119	0.0121081	1.57018	0.117129	0.876526	299	147
AZI2	Pan-cancer	CRISPR	0.0123042	0.0113565	1.08345	0.279231	0.925432	299	147
AZIN1	Pan-cancer	CRISPR	-0.0101462	0.0178371	-0.568826	0.569779	0.967672	299	147
AZIN2	Pan-cancer	CRISPR	-0.00118364	0.0132312	-0.0894581	0.928761	0.994146	299	147
AZU1	Pan-cancer	CRISPR	0.0137148	0.0138349	0.991319	0.322102	0.935733	299	147
B2M	Pan-cancer	CRISPR	-0.0244326	0.0128249	-1.90509	0.0574525	0.811775	299	147
B3GALNT1	Pan-cancer	CRISPR	0.00760456	0.0113079	0.672502	0.501635	0.960458	299	147
B3GALNT2	Pan-cancer	CRISPR	0.035291	0.0153359	2.30121	0.02187	0.745398	299	147
B3GALT1	Pan-cancer	CRISPR	0.0228027	0.0123864	1.84095	0.0663358	0.836973	299	147
B3GALT2	Pan-cancer	CRISPR	0.0256037	0.0154988	1.65199	0.0992867	0.869238	299	147
B3GALT4	Pan-cancer	CRISPR	-0.000410868	0.0134105	-0.0306377	0.975573	0.997825	299	147
B3GALT5	Pan-cancer	CRISPR	0.00455439	0.0108297	0.420546	0.674302	0.976755	299	147
B3GALT6	Pan-cancer	CRISPR	-3.63725e-05	0.0200505	-0.00181404	0.998553	0.999381	299	147
B3GAT1	Pan-cancer	CRISPR	-0.0221782	0.0140593	-1.57748	0.11544	0.876526	299	147
B3GAT2	Pan-cancer	CRISPR	0.0093546	0.0173326	0.539712	0.589682	0.969843	299	147
B3GAT3	Pan-cancer	CRISPR	0.0282994	0.0185138	1.52855	0.12713	0.876526	299	147
B3GLCT	Pan-cancer	CRISPR	-0.0182308	0.0115224	-1.58221	0.114356	0.876526	299	147
B3GNT2	Pan-cancer	CRISPR	-0.0286891	0.0162439	-1.76615	0.0780989	0.856411	299	147
B3GNT3	Pan-cancer	CRISPR	-0.0116739	0.0163104	-0.715735	0.474554	0.95506	299	147
B3GNT4	Pan-cancer	CRISPR	-0.0104533	0.015578	-0.67103	0.502571	0.960579	299	147
B3GNT5	Pan-cancer	CRISPR	-0.0217358	0.0140594	-1.54599	0.122861	0.876526	299	147
B3GNT6	Pan-cancer	CRISPR	0.00104679	0.0156948	0.0666964	0.946855	0.995946	299	147
B3GNT7	Pan-cancer	CRISPR	-0.00654435	0.0135354	-0.483497	0.628995	0.974667	299	147
B3GNT8	Pan-cancer	CRISPR	0.0107197	0.0127258	0.842354	0.40007	0.949153	299	147
B3GNT9	Pan-cancer	CRISPR	0.026324	0.0156388	1.68325	0.0930723	0.869238	299	147
B3GNTL1	Pan-cancer	CRISPR	-0.00237303	0.0130888	-0.181302	0.856218	0.987907	299	147
B4GALNT1	Pan-cancer	CRISPR	-0.0177463	0.0141665	-1.25269	0.211017	0.910544	299	147
B4GALNT2	Pan-cancer	CRISPR	-0.00220937	0.0135866	-0.162613	0.870901	0.98851	299	147
B4GALNT3	Pan-cancer	CRISPR	-0.0186004	0.012967	-1.43444	0.152193	0.890047	299	147
B4GALNT4	Pan-cancer	CRISPR	-0.00801926	0.0127087	-0.631007	0.52838	0.964542	299	147
B4GALT1	Pan-cancer	CRISPR	-0.00350837	0.0159256	-0.220298	0.825746	0.985452	299	147
B4GALT2	Pan-cancer	CRISPR	-0.0218755	0.0132224	-1.65442	0.0987906	0.869238	299	147
B4GALT3	Pan-cancer	CRISPR	-0.0202381	0.0137847	-1.46816	0.142812	0.886755	299	147
B4GALT4	Pan-cancer	CRISPR	-0.0143385	0.0125358	-1.1438	0.253359	0.917332	299	147
B4GALT5	Pan-cancer	CRISPR	-0.0270783	0.0177442	-1.52604	0.127755	0.876526	299	147
B4GALT6	Pan-cancer	CRISPR	0.0158589	0.0142892	1.10986	0.267697	0.924762	299	147
B4GALT7	Pan-cancer	CRISPR	-0.000729591	0.0171419	-0.0425619	0.966071	0.997152	299	147
B4GAT1	Pan-cancer	CRISPR	0.015577	0.013301	1.17112	0.242217	0.917332	299	147
B9D1	Pan-cancer	CRISPR	-0.0166131	0.0158182	-1.05025	0.294207	0.929423	299	147
B9D2	Pan-cancer	CRISPR	0.0150822	0.0129351	1.16599	0.244283	0.917332	299	147
BAALC	Pan-cancer	CRISPR	-0.00756388	0.0111454	-0.678657	0.49773	0.959477	299	147
BAAT	Pan-cancer	CRISPR	-0.00193111	0.0123753	-0.156045	0.876073	0.989305	299	147
BABAM1	Pan-cancer	CRISPR	-0.014913	0.0136118	-1.09559	0.273898	0.924762	293	145
BABAM2	Pan-cancer	CRISPR	-0.021539	0.0158616	-1.35794	0.175229	0.901818	293	145
BACE1	Pan-cancer	CRISPR	-0.00270393	0.0111509	-0.242487	0.808522	0.984843	299	147
BACE2	Pan-cancer	CRISPR	0.0229744	0.0155666	1.47588	0.140726	0.884022	299	147
BACH1	Pan-cancer	CRISPR	0.0376997	0.0161704	2.3314	0.0202055	0.745398	299	147
BACH2	Pan-cancer	CRISPR	-0.0196236	0.0123946	-1.58324	0.114121	0.876526	299	147
BAD	Pan-cancer	CRISPR	0.0144978	0.0146501	0.989602	0.32294	0.936437	299	147
BAG1	Pan-cancer	CRISPR	-0.0202587	0.0120659	-1.67901	0.0938957	0.869238	299	147
BAG2	Pan-cancer	CRISPR	0.0149974	0.0165642	0.905408	0.36577	0.94554	299	147
BAG3	Pan-cancer	CRISPR	-0.0109018	0.0130804	-0.833444	0.405069	0.949153	299	147
BAG4	Pan-cancer	CRISPR	-0.021219	0.0163077	-1.30116	0.193917	0.906975	299	147
BAG5	Pan-cancer	CRISPR	0.0229111	0.0130645	1.75369	0.0802144	0.856411	299	147
BAG6	Pan-cancer	CRISPR	-0.0172575	0.0185404	-0.930807	0.3525	0.94554	293	145
BAHD1	Pan-cancer	CRISPR	-0.00412747	0.0162718	-0.253658	0.799886	0.984843	293	145
BAIAP2	Pan-cancer	CRISPR	0.00512611	0.0135551	0.378169	0.705497	0.979168	299	147
BAIAP2L1	Pan-cancer	CRISPR	-0.0129982	0.0151745	-0.856587	0.392163	0.949153	299	147
BAIAP2L2	Pan-cancer	CRISPR	0.00141678	0.0154713	0.0915751	0.927079	0.993793	299	147
BAIAP3	Pan-cancer	CRISPR	0.0230407	0.0126598	1.81999	0.0694733	0.838074	299	147
BAK1	Pan-cancer	CRISPR	-0.0179165	0.0184075	-0.973325	0.330953	0.937243	299	147
BAMBI	Pan-cancer	CRISPR	0.0158388	0.0217907	0.726862	0.467716	0.954923	299	147
BANF1	Pan-cancer	CRISPR	0.0153664	0.0216662	0.709233	0.478582	0.956009	293	145
BANF2	Pan-cancer	CRISPR	0.00272508	0.0106024	0.257024	0.797286	0.984843	299	147
BANK1	Pan-cancer	CRISPR	-0.00713414	0.0142721	-0.499865	0.617433	0.972636	299	147
BANP	Pan-cancer	CRISPR	-0.00245143	0.0182579	-0.134267	0.893257	0.990094	293	145
BAP1	Pan-cancer	CRISPR	0.0333745	0.0269876	1.23666	0.216918	0.913156	293	145
BARD1	Pan-cancer	CRISPR	-0.0217649	0.024041	-0.905323	0.365815	0.94554	299	147
BARHL1	Pan-cancer	CRISPR	0.00609724	0.0132871	0.458883	0.646556	0.975785	299	147
BARHL2	Pan-cancer	CRISPR	-0.0153247	0.0151985	-1.0083	0.313892	0.933177	299	147
BARX1	Pan-cancer	CRISPR	0.0300272	0.0159226	1.88582	0.0600109	0.818296	299	147
BARX2	Pan-cancer	CRISPR	0.00881532	0.0157542	0.559553	0.576083	0.968725	299	147
BASP1	Pan-cancer	CRISPR	0.0314031	0.0133316	2.35555	0.0189645	0.745398	293	145
BATF	Pan-cancer	CRISPR	0.00688432	0.013572	0.507243	0.612251	0.972636	299	147
BATF2	Pan-cancer	CRISPR	0.00568949	0.0157131	0.362086	0.71747	0.982222	299	147
BATF3	Pan-cancer	CRISPR	-1.36997e-05	0.0143519	-0.00095455	0.999239	0.999812	299	147
BAX	Pan-cancer	CRISPR	0.0125377	0.0169183	0.74107	0.459066	0.952985	299	147
BAZ1A	Pan-cancer	CRISPR	0.0150914	0.0188381	0.801109	0.423531	0.949847	293	145
BAZ1B	Pan-cancer	CRISPR	0.0268661	0.0161553	1.66299	0.097077	0.869238	293	145
BAZ2A	Pan-cancer	CRISPR	0.0153473	0.0168375	0.911496	0.362568	0.94554	293	145
BAZ2B	Pan-cancer	CRISPR	-0.00680752	0.0101498	-0.670701	0.502788	0.960766	293	145
BBC3	Pan-cancer	CRISPR	0.0200615	0.0133726	1.50019	0.134318	0.881781	299	147
BBIP1	Pan-cancer	CRISPR	0.000234496	0.0139278	0.0168366	0.986575	0.99827	299	147
BBOF1	Pan-cancer	CRISPR	0.00437887	0.0119128	0.367578	0.713374	0.981624	299	147
BBOX1	Pan-cancer	CRISPR	-0.00565783	0.0110209	-0.513372	0.607967	0.972636	293	145
BBS1	Pan-cancer	CRISPR	0.0115662	0.0155625	0.743213	0.457769	0.952713	299	147
BBS10	Pan-cancer	CRISPR	-0.0164501	0.0148344	-1.10892	0.268102	0.924762	299	147
BBS12	Pan-cancer	CRISPR	-0.024069	0.0132404	-1.81784	0.0698025	0.840926	299	147
BBS2	Pan-cancer	CRISPR	-0.00750777	0.0111191	-0.675214	0.499912	0.960134	299	147
BBS4	Pan-cancer	CRISPR	0.010732	0.012572	0.853641	0.393792	0.949153	299	147
BBS5	Pan-cancer	CRISPR	-0.0194397	0.0111472	-1.74391	0.0819078	0.856411	299	147
BBS7	Pan-cancer	CRISPR	-0.00878001	0.012178	-0.720972	0.471329	0.954934	299	147
BBS9	Pan-cancer	CRISPR	0.019865	0.014571	1.36333	0.173511	0.901589	299	147
BBX	Pan-cancer	CRISPR	-0.00874944	0.0138976	-0.629563	0.529323	0.964542	299	147
BCAM	Pan-cancer	CRISPR	0.0135312	0.0148654	0.910248	0.363215	0.94554	299	147
BCAN	Pan-cancer	CRISPR	0.0033115	0.0164949	0.200759	0.840984	0.987137	299	147
BCAP29	Pan-cancer	CRISPR	0.0155091	0.0133213	1.16423	0.244992	0.917332	299	147
BCAP31	Pan-cancer	CRISPR	0.0253768	0.0202263	1.25465	0.210353	0.910544	279	141
BCAR1	Pan-cancer	CRISPR	0.0419972	0.0237095	1.77133	0.077233	0.856411	299	147
BCAR3	Pan-cancer	CRISPR	-0.00922291	0.0185747	-0.496531	0.61978	0.972636	299	147
BCAS1	Pan-cancer	CRISPR	-0.00560468	0.0126712	-0.442316	0.658489	0.975785	299	147
BCAS2	Pan-cancer	CRISPR	0.0492868	0.0213643	2.30697	0.0215432	0.745398	299	147
BCAS3	Pan-cancer	CRISPR	-0.0351817	0.0160849	-2.18725	0.0292762	0.766885	299	147
BCAS4	Pan-cancer	CRISPR	-0.012344	0.0156026	-0.79115	0.429304	0.951286	299	147
BCAT1	Pan-cancer	CRISPR	-0.0295673	0.014478	-2.04222	0.0417674	0.795316	293	145
BCAT2	Pan-cancer	CRISPR	-0.00209267	0.012869	-0.162614	0.870902	0.98851	293	145
BCCIP	Pan-cancer	CRISPR	0.00216911	0.0161848	0.134021	0.89345	0.990094	299	147
BCDIN3D	Pan-cancer	CRISPR	-0.0197763	0.0157239	-1.25773	0.209191	0.910544	299	147
BCHE	Pan-cancer	CRISPR	-0.0365657	0.0135969	-2.68926	0.00744692	0.623118	299	147
BCKDHA	Pan-cancer	CRISPR	0.0141943	0.0138325	1.02616	0.30541	0.930177	299	147
BCKDHB	Pan-cancer	CRISPR	0.00508361	0.0133608	0.380486	0.703778	0.978765	299	147
BCKDK	Pan-cancer	CRISPR	0.00327907	0.0145072	0.226031	0.821288	0.985452	299	147
BCL10	Pan-cancer	CRISPR	-0.00526758	0.0171068	-0.307923	0.758294	0.984843	299	147
BCL11A	Pan-cancer	CRISPR	-0.0313584	0.0155752	-2.01336	0.0447157	0.79788	299	147
BCL11B	Pan-cancer	CRISPR	-0.0461507	0.0164712	-2.8019	0.00531581	0.617849	299	147
BCL2	Pan-cancer	CRISPR	0.0104196	0.021457	0.485605	0.627501	0.974667	299	147
BCL2A1	Pan-cancer	CRISPR	-9.04293e-05	0.011208	-0.00806825	0.993566	0.998939	299	147
BCL2L1	Pan-cancer	CRISPR	-0.00109546	0.0515198	-0.0212629	0.983046	0.99827	299	147
BCL2L10	Pan-cancer	CRISPR	-0.00315531	0.0145145	-0.217391	0.82801	0.985452	299	147
BCL2L11	Pan-cancer	CRISPR	0.0188455	0.0134494	1.40122	0.16189	0.890047	299	147
BCL2L12	Pan-cancer	CRISPR	-0.0106987	0.0124565	-0.858883	0.390896	0.949153	299	147
BCL2L13	Pan-cancer	CRISPR	-0.000428639	0.013349	-0.0321102	0.974399	0.997673	299	147
BCL2L14	Pan-cancer	CRISPR	-0.00704619	0.0126869	-0.555389	0.578925	0.969211	299	147
BCL2L15	Pan-cancer	CRISPR	-0.00532703	0.0121003	-0.44024	0.659991	0.975944	299	147
BCL2L2	Pan-cancer	CRISPR	-0.00109646	0.015462	-0.0709131	0.943501	0.995057	299	147
BCL3	Pan-cancer	CRISPR	0.0268537	0.0158046	1.6991	0.0900421	0.866675	299	147
BCL6	Pan-cancer	CRISPR	0.0268618	0.0187976	1.429	0.153749	0.890047	299	147
BCL6B	Pan-cancer	CRISPR	-0.0181199	0.0143807	-1.26002	0.208364	0.910544	299	147
BCL7A	Pan-cancer	CRISPR	-0.00724444	0.0153384	-0.472308	0.636953	0.975785	299	147
BCL7B	Pan-cancer	CRISPR	-0.00475085	0.0146933	-0.323335	0.746603	0.982705	299	147
BCL7C	Pan-cancer	CRISPR	-0.00443392	0.0141876	-0.31252	0.754801	0.984276	299	147
BCL9	Pan-cancer	CRISPR	0.0224664	0.0153536	1.46327	0.144143	0.886755	299	147
BCL9L	Pan-cancer	CRISPR	0.00855017	0.0210989	0.405243	0.685506	0.977186	299	147
BCLAF1	Pan-cancer	CRISPR	-0.000752278	0.0215292	-0.0349422	0.972142	0.997673	299	147
BCLAF3	Pan-cancer	CRISPR	-0.0124807	0.0124835	-0.999779	0.318033	0.935039	279	141
BCO1	Pan-cancer	CRISPR	0.00595127	0.0131207	0.453578	0.650372	0.975785	293	145
BCO2	Pan-cancer	CRISPR	-0.00668809	0.0150801	-0.443503	0.657635	0.975785	293	145
BCOR	Pan-cancer	CRISPR	-0.00773128	0.026997	-0.286375	0.774744	0.984843	274	139
BCORL1	Pan-cancer	CRISPR	0.00806637	0.018681	0.431795	0.666132	0.976244	274	139
BCR	Pan-cancer	CRISPR	-0.00426994	0.016517	-0.258518	0.796134	0.984843	299	147
BCS1L	Pan-cancer	CRISPR	-0.025974	0.0228724	-1.1356	0.256771	0.919918	299	147
BDH1	Pan-cancer	CRISPR	-0.00281544	0.0127219	-0.221306	0.824962	0.985452	299	147
BDH2	Pan-cancer	CRISPR	-0.00693508	0.0154034	-0.450229	0.652778	0.975785	299	147
BDKRB1	Pan-cancer	CRISPR	-0.00137292	0.0129994	-0.105614	0.915939	0.991833	299	147
BDKRB2	Pan-cancer	CRISPR	0.0128458	0.0135328	0.949238	0.343047	0.943274	299	147
BDNF	Pan-cancer	CRISPR	-0.00455386	0.0108631	-0.419205	0.675281	0.976755	299	147
BDP1	Pan-cancer	CRISPR	-0.0142765	0.0215661	-0.661986	0.508351	0.961835	293	145
BEAN1	Pan-cancer	CRISPR	0.0105245	0.0133575	0.787911	0.431194	0.951286	299	147
BECN1	Pan-cancer	CRISPR	-0.00406003	0.0170476	-0.238158	0.811875	0.984843	299	147
BEGAIN	Pan-cancer	CRISPR	-0.000685458	0.0139159	-0.0492573	0.960738	0.996581	299	147
BEND2	Pan-cancer	CRISPR	-0.0043536	0.0118449	-0.36755	0.713407	0.981624	279	141
BEND3	Pan-cancer	CRISPR	-0.00646964	0.0195886	-0.330276	0.741357	0.982574	299	147
BEND4	Pan-cancer	CRISPR	-0.0182459	0.0123959	-1.47194	0.141789	0.885354	299	147
BEND5	Pan-cancer	CRISPR	-0.0148346	0.014402	-1.03004	0.303584	0.930177	299	147
BEND6	Pan-cancer	CRISPR	-0.0166828	0.0125207	-1.33241	0.183449	0.904693	299	147
BEND7	Pan-cancer	CRISPR	-0.00543971	0.0146303	-0.371811	0.710222	0.98083	299	147
BEST1	Pan-cancer	CRISPR	0.00671991	0.0126777	0.530056	0.596354	0.971307	299	147
BEST2	Pan-cancer	CRISPR	0.00476284	0.015099	0.315441	0.752584	0.984234	299	147
BEST3	Pan-cancer	CRISPR	0.0213572	0.0111485	1.9157	0.0560832	0.811775	299	147
BEST4	Pan-cancer	CRISPR	-0.00847392	0.012635	-0.67067	0.5028	0.960766	299	147
BET1	Pan-cancer	CRISPR	-0.013528	0.015718	-0.860669	0.389913	0.949153	299	147
BET1L	Pan-cancer	CRISPR	-0.026391	0.0158911	-1.66074	0.0975141	0.869238	299	147
BEX1	Pan-cancer	CRISPR	0.0405488	0.0124371	3.26031	0.00120994	0.441223	279	141
BEX2	Pan-cancer	CRISPR	-0.00246697	0.0121557	-0.202948	0.83928	0.98698	279	141
BEX3	Pan-cancer	CRISPR	0.0252154	0.0118896	2.12079	0.0345652	0.778162	279	141
BEX4	Pan-cancer	CRISPR	-0.0048989	0.0151065	-0.324292	0.74589	0.982574	279	141
BEX5	Pan-cancer	CRISPR	0.0299751	0.0138892	2.15816	0.0315205	0.768672	279	141
BFAR	Pan-cancer	CRISPR	0.0127384	0.0124852	1.02028	0.308185	0.930177	299	147
BFSP1	Pan-cancer	CRISPR	-0.0140697	0.0157222	-0.894897	0.371356	0.946611	299	147
BFSP2	Pan-cancer	CRISPR	-0.00399176	0.00926667	-0.430765	0.666861	0.976244	299	147
BGLAP	Pan-cancer	CRISPR	0.024151	0.0143453	1.68355	0.0930129	0.869238	299	147
BGN	Pan-cancer	CRISPR	-0.00304213	0.0106587	-0.285413	0.775478	0.984843	279	141
BHLHA15	Pan-cancer	CRISPR	0.0405406	0.0145611	2.78418	0.00560949	0.617849	299	147
BHLHA9	Pan-cancer	CRISPR	0.023822	0.0144938	1.6436	0.101009	0.870587	299	147
BHLHB9	Pan-cancer	CRISPR	-0.0152424	0.0120943	-1.26029	0.208311	0.910544	279	141
BHLHE22	Pan-cancer	CRISPR	0.000670123	0.0160201	0.0418301	0.966654	0.997299	299	147
BHLHE23	Pan-cancer	CRISPR	0.0222651	0.0166298	1.33887	0.18134	0.904693	299	147
BHLHE40	Pan-cancer	CRISPR	-0.00742751	0.0163365	-0.454658	0.64959	0.975785	299	147
BHLHE41	Pan-cancer	CRISPR	-0.000992306	0.0174013	-0.0570247	0.954553	0.996581	299	147
BHMT	Pan-cancer	CRISPR	-0.00430012	0.010779	-0.398937	0.690143	0.977273	299	147
BHMT2	Pan-cancer	CRISPR	-0.00555477	0.0131448	-0.422582	0.672817	0.976426	299	147
BICC1	Pan-cancer	CRISPR	-0.00625889	0.0151925	-0.411972	0.680571	0.977173	299	147
BICD1	Pan-cancer	CRISPR	0.000300471	0.0145051	0.0207148	0.983483	0.99827	299	147
BICD2	Pan-cancer	CRISPR	-0.0322022	0.0169514	-1.89968	0.0581619	0.814402	299	147
BICDL1	Pan-cancer	CRISPR	0.0128523	0.0145904	0.880869	0.378894	0.948293	299	147
BICDL2	Pan-cancer	CRISPR	-0.0102618	0.0163256	-0.628573	0.529971	0.964542	299	147
BICRA	Pan-cancer	CRISPR	0.0250416	0.0222433	1.1258	0.260894	0.921339	299	147
BICRAL	Pan-cancer	CRISPR	0.00983079	0.0151367	0.649468	0.516392	0.963599	299	147
BID	Pan-cancer	CRISPR	-0.0124436	0.0167311	-0.743737	0.457452	0.952713	299	147
BIK	Pan-cancer	CRISPR	0.0135295	0.0135007	1.00214	0.316856	0.935039	299	147
BIN1	Pan-cancer	CRISPR	-0.000809579	0.0136342	-0.0593784	0.952679	0.996581	299	147
BIN2	Pan-cancer	CRISPR	-0.0285186	0.0123226	-2.31433	0.0211323	0.745398	299	147
BIN3	Pan-cancer	CRISPR	0.0121818	0.0128545	0.947663	0.343847	0.943274	299	147
BIRC2	Pan-cancer	CRISPR	-0.0346009	0.0236516	-1.46294	0.144249	0.886755	293	145
BIRC3	Pan-cancer	CRISPR	0.0170089	0.013137	1.29474	0.196123	0.907008	299	147
BIRC5	Pan-cancer	CRISPR	-0.0221377	0.0201555	-1.09835	0.272684	0.924762	299	147
BIRC6	Pan-cancer	CRISPR	-0.00650319	0.0266896	-0.24366	0.807613	0.984843	299	147
BIRC7	Pan-cancer	CRISPR	-0.0117391	0.0120105	-0.977397	0.328937	0.937014	299	147
BIRC8	Pan-cancer	CRISPR	0.0200916	0.0157077	1.2791	0.201571	0.910544	299	147
BIVM	Pan-cancer	CRISPR	-0.000461393	0.0132054	-0.0349398	0.972144	0.997673	299	147
BLCAP	Pan-cancer	CRISPR	-0.000990624	0.0137362	-0.0721178	0.942543	0.995057	299	147
BLID	Pan-cancer	CRISPR	0.0124734	0.0130244	0.957699	0.338767	0.940109	299	147
BLK	Pan-cancer	CRISPR	-0.0136375	0.0133916	-1.01836	0.309095	0.930315	299	147
BLM	Pan-cancer	CRISPR	-0.00568259	0.0174992	-0.324735	0.745544	0.982574	299	147
BLMH	Pan-cancer	CRISPR	-0.0207802	0.0147576	-1.40811	0.159841	0.890047	299	147
BLNK	Pan-cancer	CRISPR	-0.0123688	0.0132731	-0.931874	0.351938	0.94554	299	147
BLOC1S1	Pan-cancer	CRISPR	-0.00278075	0.0148182	-0.187658	0.851235	0.987612	299	147
BLOC1S2	Pan-cancer	CRISPR	-9.48403e-06	0.014516	-0.00065335	0.999479	0.999812	299	147
BLOC1S3	Pan-cancer	CRISPR	0.0248424	0.0162268	1.53095	0.126537	0.876526	299	147
BLOC1S4	Pan-cancer	CRISPR	-0.0110111	0.0150235	-0.732922	0.464016	0.953989	299	147
BLOC1S5	Pan-cancer	CRISPR	0.0174267	0.0142507	1.22287	0.222066	0.915741	299	147
BLOC1S6	Pan-cancer	CRISPR	-0.0210473	0.0122454	-1.71879	0.0863905	0.863757	299	147
BLVRA	Pan-cancer	CRISPR	0.00822549	0.0129015	0.637559	0.524109	0.963904	299	147
BLVRB	Pan-cancer	CRISPR	-0.0059201	0.0138261	-0.428184	0.668737	0.976244	299	147
BLZF1	Pan-cancer	CRISPR	0.0022091	0.0147867	0.149397	0.881312	0.990094	299	147
BMF	Pan-cancer	CRISPR	-0.0212825	0.0158686	-1.34118	0.180589	0.904693	299	147
BMI1	Pan-cancer	CRISPR	0.0185947	0.0186889	0.994964	0.320339	0.935039	293	145
BMP1	Pan-cancer	CRISPR	-0.0129089	0.0119405	-1.0811	0.280274	0.925432	299	147
BMP10	Pan-cancer	CRISPR	-0.0116359	0.0139204	-0.835884	0.403697	0.949153	299	147
BMP15	Pan-cancer	CRISPR	0.0172776	0.0137888	1.25302	0.210942	0.910544	279	141
BMP2	Pan-cancer	CRISPR	0.0172217	0.0132323	1.30149	0.193807	0.906975	299	147
BMP2K	Pan-cancer	CRISPR	0.00618581	0.0134688	0.459269	0.646279	0.975785	299	147
BMP3	Pan-cancer	CRISPR	-0.00696264	0.011411	-0.610171	0.542079	0.964542	299	147
BMP4	Pan-cancer	CRISPR	0.0173185	0.01269	1.36474	0.173069	0.901514	299	147
BMP5	Pan-cancer	CRISPR	-0.00783509	0.0126603	-0.618871	0.536338	0.964542	299	147
BMP6	Pan-cancer	CRISPR	0.028859	0.0129104	2.23533	0.0259221	0.766885	299	147
BMP7	Pan-cancer	CRISPR	0.0103693	0.0132528	0.78242	0.43441	0.952038	299	147
BMP8A	Pan-cancer	CRISPR	-0.0267234	0.0153973	-1.7356	0.0833706	0.856411	299	147
BMP8B	Pan-cancer	CRISPR	0.0258622	0.017973	1.43895	0.150912	0.890047	299	147
BMPER	Pan-cancer	CRISPR	-0.0152702	0.0125598	-1.21579	0.224748	0.915761	299	147
BMPR1A	Pan-cancer	CRISPR	-0.0350972	0.0231691	-1.51483	0.13057	0.877873	299	147
BMPR1B	Pan-cancer	CRISPR	-0.00513062	0.0131293	-0.390777	0.696161	0.97866	299	147
BMPR2	Pan-cancer	CRISPR	-8.10175e-05	0.0157699	-0.00513749	0.995903	0.998997	299	147
BMS1	Pan-cancer	CRISPR	-0.0153232	0.0156837	-0.977011	0.329127	0.937014	299	147
BMT2	Pan-cancer	CRISPR	0.000592894	0.0126284	0.0469492	0.962576	0.996581	299	147
BMX	Pan-cancer	CRISPR	0.0111982	0.0110354	1.01475	0.31085	0.930965	279	141
BNC1	Pan-cancer	CRISPR	-0.00135464	0.0170653	-0.0793802	0.936768	0.994982	299	147
BNC2	Pan-cancer	CRISPR	-0.00827956	0.018747	-0.441648	0.658972	0.975785	299	147
BNIP1	Pan-cancer	CRISPR	0.0316514	0.0184907	1.71175	0.0876826	0.863757	299	147
BNIP2	Pan-cancer	CRISPR	0.00871057	0.0147663	0.589896	0.555579	0.966339	299	147
BNIP3	Pan-cancer	CRISPR	0.00368236	0.0142153	0.259042	0.79573	0.984843	299	147
BNIP3L	Pan-cancer	CRISPR	0.00893749	0.011716	0.762842	0.445987	0.952651	299	147
BNIPL	Pan-cancer	CRISPR	-0.00520749	0.0150702	-0.345548	0.729856	0.982454	299	147
BOC	Pan-cancer	CRISPR	0.0375795	0.0169061	2.22284	0.0267595	0.766885	299	147
BOD1	Pan-cancer	CRISPR	0.0236142	0.0157953	1.49502	0.135663	0.882239	299	147
BOD1L1	Pan-cancer	CRISPR	-0.00199758	0.0159118	-0.125541	0.900155	0.991377	299	147
BOD1L2	Pan-cancer	CRISPR	0.00173051	0.0116449	0.148606	0.881936	0.990094	299	147
BOK	Pan-cancer	CRISPR	-0.0002746	0.0140226	-0.0195826	0.984386	0.99827	299	147
BOLA1	Pan-cancer	CRISPR	-0.00825435	0.0146163	-0.564736	0.572556	0.967799	299	147
BOLA3	Pan-cancer	CRISPR	-0.0169509	0.0149881	-1.13096	0.258717	0.920781	299	147
BOLL	Pan-cancer	CRISPR	-0.00197859	0.0118531	-0.166927	0.867508	0.98808	299	147
BOP1	Pan-cancer	CRISPR	-0.0206248	0.0193653	-1.06504	0.287472	0.926222	299	147
BORA	Pan-cancer	CRISPR	0.013873	0.021344	0.649969	0.516068	0.963599	299	147
BORCS5	Pan-cancer	CRISPR	0.0131945	0.013283	0.993337	0.321119	0.935039	299	147
BORCS6	Pan-cancer	CRISPR	-0.00643685	0.0156908	-0.41023	0.681847	0.977173	299	147
BORCS7	Pan-cancer	CRISPR	-0.011434	0.0152525	-0.749651	0.453886	0.952651	299	147
BORCS8	Pan-cancer	CRISPR	0.0248248	0.0177128	1.40151	0.161801	0.890047	299	147
BPGM	Pan-cancer	CRISPR	0.00266658	0.0146664	0.181815	0.855816	0.987907	299	147
BPHL	Pan-cancer	CRISPR	0.00964034	0.0122005	0.790159	0.429882	0.951286	299	147
BPI	Pan-cancer	CRISPR	-0.00576625	0.0125147	-0.460759	0.64521	0.975785	299	147
BPIFA1	Pan-cancer	CRISPR	0.00399157	0.0131814	0.302819	0.762178	0.984843	299	147
BPIFA2	Pan-cancer	CRISPR	-0.00523871	0.0114783	-0.4564	0.648339	0.975785	299	147
BPIFA3	Pan-cancer	CRISPR	-0.0268161	0.0116655	-2.29876	0.0220098	0.745398	299	147
BPIFB1	Pan-cancer	CRISPR	-0.0153134	0.0135575	-1.12952	0.259325	0.920904	299	147
BPIFB2	Pan-cancer	CRISPR	-0.00100523	0.0133069	-0.0755415	0.93982	0.994982	299	147
BPIFB3	Pan-cancer	CRISPR	-0.014327	0.0130935	-1.0942	0.274494	0.924762	299	147
BPIFB4	Pan-cancer	CRISPR	-0.0277746	0.0138009	-2.01252	0.0448046	0.79788	299	147
BPIFB6	Pan-cancer	CRISPR	-0.00915444	0.013624	-0.671934	0.501996	0.960458	299	147
BPIFC	Pan-cancer	CRISPR	0.00226992	0.014086	0.161147	0.872055	0.988788	299	147
BPNT1	Pan-cancer	CRISPR	-0.0114946	0.0150195	-0.765312	0.444517	0.95262	299	147
BPTF	Pan-cancer	CRISPR	0.000529499	0.0231236	0.0228986	0.981742	0.99827	293	145
BRAF	Pan-cancer	CRISPR	0.0142041	0.0255315	0.556338	0.578277	0.969211	299	147
BRAP	Pan-cancer	CRISPR	0.0323889	0.0235663	1.37437	0.170062	0.899138	299	147
BRAT1	Pan-cancer	CRISPR	0.000186223	0.032092	0.00580279	0.995373	0.998997	299	147
BRCA1	Pan-cancer	CRISPR	-0.00996665	0.0208097	-0.478943	0.632234	0.975097	293	145
BRCA2	Pan-cancer	CRISPR	-0.016212	0.0236466	-0.685594	0.493355	0.958607	293	145
BRCC3	Pan-cancer	CRISPR	0.0160714	0.016959	0.947659	0.343896	0.943274	274	139
BRD1	Pan-cancer	CRISPR	0.0137371	0.0231798	0.592632	0.553753	0.966339	293	145
BRD2	Pan-cancer	CRISPR	0.0115824	0.031264	0.37047	0.711223	0.981411	293	145
BRD3	Pan-cancer	CRISPR	-0.00440046	0.0134137	-0.328057	0.743035	0.982574	293	145
BRD4	Pan-cancer	CRISPR	0.0197086	0.0247859	0.795151	0.426984	0.950892	293	145
BRD7	Pan-cancer	CRISPR	-0.00228672	0.0171148	-0.13361	0.893776	0.990094	293	145
BRD8	Pan-cancer	CRISPR	0.000125171	0.0188103	0.00665442	0.994694	0.998939	293	145
BRD9	Pan-cancer	CRISPR	-0.00540124	0.0277573	-0.194588	0.845811	0.987137	293	145
BRDT	Pan-cancer	CRISPR	-0.0072706	0.0140083	-0.519021	0.604026	0.972636	293	145
BRF1	Pan-cancer	CRISPR	-0.00898631	0.0189202	-0.47496	0.635068	0.975785	293	145
BRF2	Pan-cancer	CRISPR	0.00745271	0.0204072	0.3652	0.715147	0.98176	299	147
BRI3	Pan-cancer	CRISPR	-0.0180318	0.0149847	-1.20335	0.229521	0.916719	299	147
BRI3BP	Pan-cancer	CRISPR	-0.0102655	0.0126874	-0.80911	0.418911	0.949847	299	147
BRICD5	Pan-cancer	CRISPR	-0.00775258	0.0135925	-0.570358	0.568741	0.967046	299	147
BRINP1	Pan-cancer	CRISPR	-0.0126389	0.0121146	-1.04328	0.297421	0.930177	299	147
BRINP2	Pan-cancer	CRISPR	-0.00988012	0.0138324	-0.714273	0.475456	0.95506	299	147
BRINP3	Pan-cancer	CRISPR	0.0220764	0.0104084	2.12101	0.0345076	0.778162	299	147
BRIP1	Pan-cancer	CRISPR	-0.00977512	0.0179974	-0.543141	0.587322	0.969216	299	147
BRIX1	Pan-cancer	CRISPR	-0.00854279	0.0200445	-0.426191	0.670187	0.976244	299	147
BRK1	Pan-cancer	CRISPR	-0.0347118	0.0228816	-1.51702	0.130015	0.876526	299	147
BRMS1	Pan-cancer	CRISPR	0.00881506	0.0184941	0.476642	0.633866	0.975764	299	147
BRMS1L	Pan-cancer	CRISPR	0.00478263	0.0152152	0.314332	0.753426	0.984234	299	147
BROX	Pan-cancer	CRISPR	0.00392604	0.0115364	0.340317	0.733788	0.982454	299	147
BRPF1	Pan-cancer	CRISPR	-0.012533	0.0249521	-0.502284	0.615737	0.972636	293	145
BRPF3	Pan-cancer	CRISPR	0.00288899	0.0118588	0.243616	0.80765	0.984843	293	145
BRS3	Pan-cancer	CRISPR	0.00542376	0.0103507	0.523998	0.600576	0.972057	279	141
BRSK1	Pan-cancer	CRISPR	0.0153296	0.0123017	1.24614	0.21341	0.910544	299	147
BRSK2	Pan-cancer	CRISPR	0.00126506	0.015565	0.0812758	0.935261	0.994982	299	147
BRWD1	Pan-cancer	CRISPR	-0.00391218	0.0141429	-0.276618	0.782213	0.984843	293	145
BRWD3	Pan-cancer	CRISPR	0.0151572	0.0129346	1.17184	0.241986	0.917332	274	139
BSCL2	Pan-cancer	CRISPR	0.0236871	0.0147017	1.61118	0.107894	0.876526	299	147
BSDC1	Pan-cancer	CRISPR	-0.000583017	0.014811	-0.0393637	0.968619	0.997524	299	147
BSG	Pan-cancer	CRISPR	0.0307189	0.020819	1.47552	0.140823	0.884022	299	147
BSN	Pan-cancer	CRISPR	0.0051031	0.015396	0.331455	0.740466	0.982574	299	147
BSND	Pan-cancer	CRISPR	0.00453401	0.0139932	0.324016	0.746087	0.982653	299	147
BSPH1	Pan-cancer	CRISPR	0.00738931	0.0118954	0.62119	0.534813	0.964542	299	147
BSPRY	Pan-cancer	CRISPR	0.0180689	0.0134401	1.3444	0.179546	0.904693	299	147
BST1	Pan-cancer	CRISPR	-0.0109342	0.0139771	-0.782296	0.434482	0.952038	299	147
BST2	Pan-cancer	CRISPR	0.0199478	0.0146444	1.36214	0.173884	0.901818	299	147
BSX	Pan-cancer	CRISPR	-0.0159306	0.0124736	-1.27714	0.202258	0.910544	299	147
BTAF1	Pan-cancer	CRISPR	-0.033423	0.0236754	-1.41172	0.158775	0.890047	299	147
BTBD1	Pan-cancer	CRISPR	0.0305309	0.0136274	2.2404	0.0255882	0.766885	299	147
BTBD10	Pan-cancer	CRISPR	-0.0222441	0.0134854	-1.64949	0.0997962	0.869238	299	147
BTBD11	Pan-cancer	CRISPR	-0.0211655	0.0136695	-1.54837	0.122288	0.876526	299	147
BTBD16	Pan-cancer	CRISPR	-0.00128059	0.0114355	-0.111983	0.91089	0.991787	299	147
BTBD17	Pan-cancer	CRISPR	0.0178508	0.0146324	1.21995	0.22317	0.915741	299	147
BTBD18	Pan-cancer	CRISPR	-0.0344101	0.0164029	-2.09781	0.0365204	0.784652	299	147
BTBD2	Pan-cancer	CRISPR	0.0119654	0.0134993	0.886372	0.375925	0.947174	299	147
BTBD3	Pan-cancer	CRISPR	0.0165066	0.0157251	1.0497	0.29446	0.929423	299	147
BTBD6	Pan-cancer	CRISPR	-0.00177126	0.0140083	-0.126444	0.899441	0.991076	299	147
BTBD7	Pan-cancer	CRISPR	0.00760871	0.0145124	0.524289	0.600355	0.972057	299	147
BTBD8	Pan-cancer	CRISPR	-0.00967624	0.0117947	-0.820387	0.412462	0.949847	299	147
BTBD9	Pan-cancer	CRISPR	0.028927	0.0166498	1.73738	0.0830554	0.856411	299	147
BTC	Pan-cancer	CRISPR	0.0315964	0.0140936	2.2419	0.0254907	0.766885	299	147
BTD	Pan-cancer	CRISPR	0.00758404	0.0124214	0.610562	0.541821	0.964542	299	147
BTF3	Pan-cancer	CRISPR	0.00615095	0.0186777	0.32932	0.742079	0.982574	299	147
BTF3L4	Pan-cancer	CRISPR	-0.00967601	0.0182311	-0.530742	0.595878	0.971307	299	147
BTG1	Pan-cancer	CRISPR	0.0517642	0.0189747	2.72807	0.00663857	0.620022	299	147
BTG2	Pan-cancer	CRISPR	0.0147345	0.0145837	1.01034	0.312916	0.932213	299	147
BTG3	Pan-cancer	CRISPR	0.000169078	0.0126508	0.013365	0.989343	0.998491	299	147
BTG4	Pan-cancer	CRISPR	0.00829694	0.0103694	0.80014	0.424083	0.949847	299	147
BTK	Pan-cancer	CRISPR	0.0140608	0.0132051	1.0648	0.28762	0.926222	279	141
BTLA	Pan-cancer	CRISPR	-0.00486763	0.0120834	-0.402835	0.687275	0.977186	299	147
BTN1A1	Pan-cancer	CRISPR	0.0428912	0.0145991	2.93794	0.0034865	0.55414	299	147
BTN2A1	Pan-cancer	CRISPR	0.0239956	0.0117228	2.04692	0.0412895	0.795316	299	147
BTN2A2	Pan-cancer	CRISPR	0.0078848	0.0113945	0.691981	0.489332	0.957111	299	147
BTN3A1	Pan-cancer	CRISPR	0.0185808	0.012143	1.53016	0.126731	0.876526	299	147
BTN3A2	Pan-cancer	CRISPR	0.00519328	0.0120489	0.431015	0.666679	0.976244	299	147
BTN3A3	Pan-cancer	CRISPR	0.00447837	0.0132913	0.336941	0.73633	0.982574	299	147
BTNL3	Pan-cancer	CRISPR	0.013034	0.0139084	0.937135	0.349229	0.94554	299	147
BTNL8	Pan-cancer	CRISPR	0.00707812	0.0139475	0.507484	0.612083	0.972636	299	147
BTNL9	Pan-cancer	CRISPR	-0.020635	0.0117894	-1.75031	0.080797	0.856411	299	147
BTRC	Pan-cancer	CRISPR	-0.0151405	0.012797	-1.18313	0.23743	0.917332	299	147
BUB1	Pan-cancer	CRISPR	0.00129559	0.0166457	0.0778337	0.937998	0.994982	293	145
BUB1B	Pan-cancer	CRISPR	-0.0423745	0.0243474	-1.74041	0.0825204	0.856411	299	147
BUB3	Pan-cancer	CRISPR	-0.00566347	0.0304332	-0.186095	0.85246	0.987907	299	147
BUD13	Pan-cancer	CRISPR	0.0253762	0.0254273	0.997992	0.318859	0.935039	299	147
BUD23	Pan-cancer	CRISPR	-0.00308226	0.0195829	-0.157396	0.87501	0.989135	293	145
BUD31	Pan-cancer	CRISPR	0.0354755	0.0202562	1.75134	0.0806184	0.856411	299	147
BVES	Pan-cancer	CRISPR	0.000911874	0.0138491	0.0658437	0.947534	0.995946	299	147
BYSL	Pan-cancer	CRISPR	-0.0120981	0.0188348	-0.642329	0.521011	0.963904	299	147
BZW1	Pan-cancer	CRISPR	0.020072	0.0136629	1.46909	0.142559	0.886755	299	147
BZW2	Pan-cancer	CRISPR	0.00999266	0.0142822	0.699657	0.484529	0.956651	299	147
C10orf105	Pan-cancer	CRISPR	-0.00112645	0.016842	-0.0668838	0.946706	0.995946	299	147
C10orf113	Pan-cancer	CRISPR	9.28507416860545e-05	0.00972768	0.00954501	0.992389	0.998747	299	147
C10orf120	Pan-cancer	CRISPR	-0.00432905	0.0121755	-0.355554	0.722354	0.982352	299	147
C10orf53	Pan-cancer	CRISPR	-0.0253706	0.0138375	-1.83347	0.0674419	0.837027	299	147
C10orf55	Pan-cancer	CRISPR	0.0144577	0.0112273	1.28772	0.198553	0.909838	299	147
C10orf62	Pan-cancer	CRISPR	0.00560819	0.0120438	0.465649	0.641709	0.975785	299	147
C10orf67	Pan-cancer	CRISPR	-0.0119724	0.0169998	-0.704267	0.481658	0.956009	299	147
C10orf71	Pan-cancer	CRISPR	-0.00614474	0.0109571	-0.560802	0.575232	0.968249	299	147
C10orf82	Pan-cancer	CRISPR	-0.00197813	0.0123712	-0.159898	0.873038	0.988842	299	147
C10orf88	Pan-cancer	CRISPR	0.0339647	0.0158572	2.14191	0.0327768	0.769296	299	147
C10orf90	Pan-cancer	CRISPR	0.00024	0.0155503	0.0154338	0.987693	0.99827	299	147
C10orf99	Pan-cancer	CRISPR	0.00975695	0.0127257	0.766714	0.443683	0.95262	299	147
C11orf1	Pan-cancer	CRISPR	0.0210919	0.0138848	1.51906	0.1295	0.876526	299	147
C11orf16	Pan-cancer	CRISPR	0.00411563	0.0128226	0.320966	0.748396	0.983549	299	147
C11orf21	Pan-cancer	CRISPR	-0.00824336	0.0129986	-0.634175	0.526313	0.964187	299	147
C11orf24	Pan-cancer	CRISPR	0.0150591	0.015306	0.983868	0.325748	0.936437	299	147
C11orf40	Pan-cancer	CRISPR	-0.00277721	0.0145571	-0.19078	0.84879	0.987137	299	147
C11orf42	Pan-cancer	CRISPR	-0.0212823	0.0117644	-1.80904	0.0711615	0.843178	299	147
C11orf45	Pan-cancer	CRISPR	-0.0122386	0.0103202	-1.18589	0.236338	0.917332	299	147
C11orf49	Pan-cancer	CRISPR	-0.00593661	0.0120733	-0.491713	0.62318	0.97348	299	147
C11orf52	Pan-cancer	CRISPR	0.00240963	0.0142182	0.169475	0.865504	0.987907	299	147
[truncated: 51,386 more rows]

## Sheet: Table S3
feature	cancer.code	fdr	effect.size	stderr	t.value	p.value	n.male	n.female	source
AQP11	PACA	0.000348977	-0.119285	0.0242268	-4.92367	5.04456090162926e-05	16	11	CRISPR
ARL13B	PACA	0.000348977	-0.239035	0.0491075	-4.86759	5.81628971297561e-05	16	11	CRISPR
BRD.A28301258.001.03.0..10..HTS002	STAD	0.000288976	2.75249	0.451113	6.10155	0.000288976	8	3	PRISM2
BRD.K54006094.051.01.7..2.5..HTS	LUAD	0.0466899	-0.151133	0.0743858	-2.03175	0.0466899	40	22	PRISM1
BRD.K54006094.051.01.7..2.5..HTS	NBL	0.00027094	0.985024	0.108475	9.08069	0.00027094	5	3	PRISM1
CCDC190	STAD	0.000109404	-0.212737	0.0302696	-7.02807	2.18807880874031e-05	9	5	RNAi
DDX3X	Pan-cancer	5.46511493416992e-07	0.279449	0.0415248	6.7297	6.0324686066228e-11	279	141	CRISPR
DDX3X	LAML	0.00879525	0.510879	0.144339	3.53945	0.00125154	20	15	CRISPR
DDX3X	MELA	0.003634	0.613938	0.133881	4.58571	0.000201889	15	7	CRISPR
DDX3X	BOCA	0.0123512	0.583058	0.139001	4.19462	0.000686177	10	9	CRISPR
EIF1AX	Pan-cancer	6.04344847402632e-09	0.321528	0.0426562	7.53767	3.3354205386756e-13	279	141	CRISPR
EIF1AX	LAML	0.00879525	0.519417	0.149213	3.48105	0.00146587	20	15	CRISPR
EIF1AX	LUAD	0.0930108	0.252612	0.0992077	2.54629	0.0142241	32	18	CRISPR
EIF1AX	MELA	0.0770435	0.526723	0.179665	2.9317	0.00856039	15	7	CRISPR
EIF1AX	BOCA	0.04119	0.502984	0.162199	3.10103	0.00686501	10	9	CRISPR
EIF1AX	GBM	0.0100669	0.635044	0.165115	3.84608	0.00055927	25	9	CRISPR
HOMER2	COAD	2.04650848333367e-05	-0.22484	0.0348549	-6.45074	1.13694915740759e-06	17	10	CRISPR
LOC102725034&LOC107987441&LOC107987446&LOC107987451&LOC107987456	NBL	0.000225669	0.291182	0.0174297	16.7061	7.52229864733621e-05	4	3	RNAi
MAGEH1	Pan-cancer	0.0253472	0.0748602	0.0162586	4.60434	5.59571314433052e-06	279	141	CRISPR
MAGEH1	LAML	0.0264152	0.155246	0.0525909	2.95196	0.00587004	20	15	CRISPR
MAGEH1	PACA	0.0857277	0.129829	0.0536429	2.42025	0.0238132	15	11	CRISPR
MC5R	SCLC	0.0754222	-0.212685	0.0800015	-2.65851	0.0150844	18	5	RNAi
OLFML2A	COAD	0.00022509	-0.187095	0.038663	-4.83911	6.25249638081887e-05	17	10	CRISPR
PCDHGA5	COAD	0.000163691	-0.238794	0.047261	-5.05268	3.63758406580715e-05	17	10	CRISPR
POLR3D	COAD	9.54536457847682e-05	-0.356019	0.0592315	-6.01065	2.3863411446192e-05	12	6	RNAi
RAB4B	COAD	0.00010446	-0.315466	0.0590249	-5.34463	1.74099438533083e-05	17	10	CRISPR
RHD	LAML	0.0895807	-0.137679	0.0587369	-2.34399	0.0248835	23	15	CRISPR
RHD	PACA	6.2471082832025e-05	-0.180618	0.0301407	-5.99251	3.47061571289028e-06	16	11	CRISPR
RNASE1	COAD	0.00010446	0.294052	0.0534998	5.49631	1.18977869289371e-05	17	10	CRISPR
SPANXB1	BOCA	0.0316095	0.198771	0.0581277	3.41956	0.00351217	10	9	CRISPR
SSX5	LUAD	0.0930108	0.0848497	0.0328395	2.58377	0.0129419	32	18	CRISPR
SSX5	BOCA	0.0973441	0.156711	0.0643922	2.4337	0.02704	10	9	CRISPR
VPS54	PACA	0.00154514	-0.254343	0.0610061	-4.16914	0.000343364	16	11	CRISPR
VPS54	BOCA	0.0764152	0.263186	0.0987978	2.66388	0.0169812	10	9	CRISPR
ZFX	Pan-cancer	0.00287877	0.134755	0.0263135	5.12115	4.7664304999863e-07	279	141	CRISPR
ZFX	LUAD	0.0930108	0.164628	0.0655395	2.51189	0.0155018	32	18	CRISPR
ZNF317	Pan-cancer	0.0645752	0.0854026	0.0196744	4.34079	1.78197423309912e-05	299	147	CRISPR
ZNF317	LAML	0.00879525	0.219756	0.0587973	3.73751	0.000662232	23	15	CRISPR

## Sheet: Table S4
CCLE_cancer_type	CCLE_cancer_abbrev	analysis_cancer_code
Adrenal Cancer Carcinoma		ACC
Bile Duct Cancer Cholangiocarcinoma, extrahepatic	Biliary-AdenoCA	BTCA
Bile Duct Cancer Cholangiocarcinoma, intrahepatic	Biliary-AdenoCA	BTCA
Bladder Cancer	Bladder-TCC	BLCA
Bladder Cancer Carcinoma	Bladder-TCC	BLCA
Bladder Cancer Squamous Cell Carcinoma	Bladder-TCC	BLCA
Bladder Cancer Transitional Cell Carcinoma	Bladder-TCC	BLCA
Bone Cancer Chondrosarcoma	Bone-Benign	BOCA
Bone Cancer Chordoma	Bone-Epith	BOCA
Bone Cancer Chordoma, sacral	Bone-Epith	BOCA
Bone Cancer Ewings Sarcoma	Bone-Epith	BOCA
Bone Cancer Osteosarcoma	Bone-Osteosarc	BOCA
Brain Cancer Astrocytoma	CNS-PiloAstro	GBM
Brain Cancer Astrocytoma, anaplastic	CNS-PiloAstro	GBM
Brain Cancer Glioblastoma	CNS-GBM	GBM
Brain Cancer Glioma	CNS-GBM	GBM
Brain Cancer Medulloblastoma	CNS-Medullo	GBM
Brain Cancer Meningioma	CNS-GBM	GBM
Brain Cancer Oligodendroglioma	CNS-Oligo	GBM
Brain Cancer Primitive Neuroectodermal Tumor (PNET)	CNS-GBM	GBM
Breast Cancer	Breast-AdenoCA	BRCA
Breast Cancer Adenocarcinoma	Breast-AdenoCA	BRCA
Breast Cancer Breast Ductal Carcinoma	Breast-AdenoCA	BRCA
Breast Cancer Carcinoma	Breast-AdenoCA	BRCA
Breast Cancer Unknown	Breast-AdenoCA	BRCA
Cervical Cancer Carcinoma	Cervix-AdenoCA	CESC
Cervical Cancer Cervical Adenocarcinoma	Cervix-AdenoCA	CESC
Cervical Cancer Endocervical Adenocarcinoma	Cervix-AdenoCA	CESC
Cervical Cancer Endocervical Carcinoma	Cervix-AdenoCA	CESC
Cervical Cancer Glassy Cell Carcinoma	Cervix-SCC	CESC
Cervical Cancer Small Cell Carcinoma	Cervix-SCC	CESC
Cervical Cancer Squamous Cell Carcinoma	Cervix-SCC	CESC
Colon/Colorectal Cancer	ColoRect-AdenoCA	COAD
Colon/Colorectal Cancer Adenocarcinoma	ColoRect-AdenoCA	COAD
Colon/Colorectal Cancer Adenocarcinoma, mucinous	ColoRect-AdenoCA	COAD
Colon/Colorectal Cancer Adenocarcinoma, papillotubular	ColoRect-AdenoCA	COAD
Colon/Colorectal Cancer Caecum Adenocarcinoma	ColoRect-AdenoCA	COAD
Colon/Colorectal Cancer Colon Adenocarcinoma	ColoRect-AdenoCA	COAD
Colon/Colorectal Cancer Colon Carcinoma	ColoRect-AdenoCA	COAD
Colon/Colorectal Cancer Colorectal Carcinoma	ColoRect-AdenoCA	COAD
Embryonal Cancer Carcinoma	Embryonal	TGCT
Embryonal Cancer Testicular Carcinoma	Embryonal	TGCT
Endometrial/Uterine Cancer	Uterus-AdenoCA	UCEC
Endometrial/Uterine Cancer Choriocarcinoma	Uterus-AdenoCA	UCEC
Endometrial/Uterine Cancer Clear Cell Carcinoma	Uterus-AdenoCA	UCEC
Endometrial/Uterine Cancer Endometrial Adenocarcinoma	Uterus-AdenoCA	UCEC
Endometrial/Uterine Cancer Endometrial Adenosquamous Carcinoma	Uterus-AdenoCA	UCEC
Endometrial/Uterine Cancer Endometrial Squamous Cell Carcinoma	Uterus-AdenoCA	UCEC
Endometrial/Uterine Cancer Endometrial Stromal Sarcoma	Uterus-AdenoCA	UCEC
Endometrial/Uterine Cancer Malignant Mixed Mullerian Tumor (MMMT)	Uterus-AdenoCA	UCEC
Endometrial/Uterine Cancer Mullerian Carcinoma	Uterus-AdenoCA	UCEC
Endometrial/Uterine Cancer Uterine Carcinosarcoma	Uterus-AdenoCA	UCEC
Engineered		MISC
Engineered Chronic Myelogenous Leukemia (CML)	Myeloid-MDS	CMDI
Engineered Ewings Sarcoma	Bone-Epith	BOCA
Esophageal Cancer Adenocarcinoma	Eso-AdenoCA	ESCA
Esophageal Cancer Squamous Cell Carcinoma	Eso-AdenoCA	ESCA
Eye Cancer Retinoblastoma		UVM
Eye Cancer Uveal Melanoma		UVM
Fibroblast		Fibroblast
Fibroblast Bladder		Fibroblast
Fibroblast Bone		Fibroblast
Fibroblast Breast		Fibroblast
Fibroblast Colorectal		Fibroblast
Fibroblast Lung		Fibroblast
Fibroblast Lymphoma		Fibroblast
Fibroblast Skin		Fibroblast
Fibroblast Soft tissue		Fibroblast
Fibroblast Upper aerodigestive		Fibroblast
Gallbladder Cancer Adenocarcinoma	Biliary-AdenoCA	BTCA
Gastric Cancer Adenocarcinoma	Stomach-AdenoCA	STAD
Gastric Cancer Adenocarcinoma, mucinous	Stomach-AdenoCA	STAD
Gastric Cancer Adenocarcinoma, signet ring cell	Stomach-AdenoCA	STAD
Gastric Cancer Adenocarcinoma, tubular	Stomach-AdenoCA	STAD
Gastric Cancer Choriocarcinoma	Stomach-AdenoCA	STAD
Gastric Cancer Duodenal Adenocarcinoma	Stomach-AdenoCA	STAD
Gastric Cancer Small Cell Carcinoma	Stomach-AdenoCA	STAD
Head and Neck Cancer Carcinoma, gingival	Head-SCC	HNSC
Head and Neck Cancer Carcinoma, mucoepidermoid	Head-SCC	HNSC
Head and Neck Cancer Oral Dysplasia	Head-SCC	HNSC
Head and Neck Cancer Squamous Cell Carcinoma	Head-SCC	HNSC
Head and Neck Cancer Squamous Cell Carcinoma, basaloid	Head-SCC	HNSC
Head and Neck Cancer Squamous Cell Carcinoma, buccal mucosa	Head-SCC	HNSC
Head and Neck Cancer Squamous Cell Carcinoma, hypopharyngeal	Head-SCC	HNSC
Head and Neck Cancer Squamous Cell Carcinoma, laryngeal	Head-SCC	HNSC
Head and Neck Cancer Squamous Cell Carcinoma, oral	Head-SCC	HNSC
Head and Neck Cancer Squamous Cell Carcinoma, pharynx	Head-SCC	HNSC
Head and Neck Cancer Squamous Cell Carcinoma, salivary gland	Head-SCC	HNSC
Head and Neck Cancer Squamous Cell Carcinoma, sinus	Head-SCC	HNSC
Head and Neck Cancer Squamous Cell Carcinoma, tongue	Head-SCC	HNSC
Kidney Cancer	Kidney-RCC	KIRC
Kidney Cancer Carcinoma	Kidney-RCC	KIRC
Kidney Cancer Renal Carcinoma, clear cell	Kidney-RCC	KIRC
Kidney Cancer Renal Carcinoma, transitional cell	Kidney-RCC	KIRC
Kidney Cancer Renal Cell Carcinoma	Kidney-RCC	KIRC
Kidney Cancer Renal Leiomyoblastoma	Kidney-RCC	KIRC
Kidney Cancer Renal Medullary Carcinoma	Kidney-RCC	KIRC
Leukemia Acute Biphenotypic Leukemia	Myeloid-AML	LAML
Leukemia Acute Lymphoblastic Leukemia (ALL), B-cell	Lymph-ALL	ALL
Leukemia Acute Lymphoblastic Leukemia (ALL), T-cell	Lymph-ALL	ALL
Leukemia Acute Myelogenous Leukemia (AML)	Myeloid-AML	LAML
Leukemia Acute Myelogenous Leukemia (AML), M2 (Myeloblastic)	Myeloid-AML	LAML
Leukemia Acute Myelogenous Leukemia (AML), M3 (Promyelocytic)	Myeloid-AML	LAML
Leukemia Acute Myelogenous Leukemia (AML), M4 (Myelomonocytic)	Myeloid-AML	LAML
Leukemia Acute Myelogenous Leukemia (AML), M5 (Eosinophilic/Monocytic)	Myeloid-AML	LAML
Leukemia Acute Myelogenous Leukemia (AML), M5 (Monocytic)	Myeloid-AML	LAML
Leukemia Acute Myelogenous Leukemia (AML), M6 (Erythroleukemia)	Myeloid-AML	LAML
Leukemia Acute Myelogenous Leukemia (AML), M7 (Megakaryoblastic)	Myeloid-AML	LAML
Leukemia B-cell, unspecified	Myeloid-AML	LAML
Leukemia Chronic Lymphoblastic Leukemia (CLL), B-cell	Lymph-CLL	LCLL
Leukemia Chronic Myelogenous Leukemia (CML)	Myeloid-MDS	CMDI
Leukemia Chronic Myelogenous Leukemia (CML), blast crisis	Myeloid-MDS	CMDI
Leukemia Hairy Cell	Myeloid-AML	LAML
Leukemia Natural Killer Cell Lymphoblastic Leukemia/Lymphoma	Myeloid-AML	LAML
Liposarcoma	SoftTissue-Liposarc	LMS
Liposarcoma DDLPS	SoftTissue-Liposarc	LMS
Liposarcoma WD/DDLPS	SoftTissue-Liposarc	LMS
Liposarcoma WDLPS	SoftTissue-Liposarc	LMS
Liver Cancer	Liver-HCC	LIHC
Liver Cancer Hepatoblastoma	Liver-HCC	LIHC
Liver Cancer Hepatocellular Carcinoma	Liver-HCC	LIHC
Liver Cancer Hepatocellular Carcinoma, HBs-antigen carrier	Liver-HCC	LIHC
Lung Cancer Carcinoid	Lung-AdenoCA	LUAD
Lung Cancer Carcinoma	Lung-AdenoCA	LUAD
Lung Cancer Mesothelioma	Lung-AdenoCA	LUAD
Lung Cancer Non-Small Cell Lung Cancer (NSCLC), Adenocarcinoma	Lung-AdenoCA	LUAD
Lung Cancer Non-Small Cell Lung Cancer (NSCLC), Adenosquamous Carcinoma	Lung-AdenoCA	LUAD
Lung Cancer Non-Small Cell Lung Cancer (NSCLC), Large Cell Carcinoma	Lung-AdenoCA	LUAD
Lung Cancer Non-Small Cell Lung Cancer (NSCLC), Mucoepidermoid Carcinoma	Lung-AdenoCA	LUAD
Lung Cancer Non-Small Cell Lung Cancer (NSCLC), Squamous Cell Carcinoma	Lung-SCC	LUSC
Lung Cancer Non-Small Cell Lung Cancer (NSCLC), unspecified	Lung-AdenoCA	LUAD
Lung Cancer Small Cell Lung Cancer (SCLC)	Lung-Small	SCLC
Lung Cancer Unknown	Lung-AdenoCA	LUAD
Lymphoma	Lymph-BNHL	DLBC
Lymphoma ATL	Lymph-BNHL	DLBC
Lymphoma B-cell	Lymph-BNHL	DLBC
Lymphoma B-cell, Hodgkins	Lymph-BNHL	DLBC
Lymphoma B-cell, Non-Hodgkins	Lymph-BNHL	DLBC
Lymphoma B-cell, Non-Hodgkins, Burkitts	Lymph-BNHL	DLBC
Lymphoma B-cell, Non-Hodgkins, Follicular	Lymph-BNHL	DLBC
Lymphoma B-cell, Non-Hodgkins, Mantle Cell	Lymph-BNHL	DLBC
Lymphoma B-cell, Non-Hodgkins, Mediastinal Large	Lymph-BNHL	DLBC
Lymphoma B-cell, Non-Hodgkins, Primary Effusion	Lymph-BNHL	DLBC
Lymphoma Diffuse Large B-cell Lymphoma (DLBCL)	Lymph-BNHL	DLBC
Lymphoma Hodgkins	Lymph-BNHL	DLBC
Lymphoma Lymphoblastic Lymphoma	Lymph-BNHL	DLBC
Lymphoma T-cell	Lymph-BNHL	NKTL
Lymphoma T-cell, Non-Hodgkins, Anaplastic Large Cell (ALCL)	Lymph-BNHL	NKTL
Lymphoma T-cell, Non-Hodgkins, Cutaneous	Lymph-BNHL	NKTL
Lymphoma T-cell, Non-Hodgkins, Cutaneous, Sezary Syndrome	Lymph-BNHL	NKTL
Myeloma Multiple Myeloma	Myeloid-AML	LAML
Myeloma Multiple Myeloma, plasmacytoma	Myeloid-AML	LAML
Myeloma Myeloma	Myeloid-AML	LAML
Neuroblastoma	CNS	NBL
Non-Cancerous		Non-Cancerous
Non-Cancerous Hereditary Spherocytosis		Non-Cancerous
Ovarian Cancer	Ovary-AdenoCA	OV
Ovarian Cancer Adenocarcinoma	Ovary-AdenoCA	OV
Ovarian Cancer Adenocarcinoma, clear cell	Ovary-AdenoCA	OV
Ovarian Cancer Adenocarcinoma, endometrioid	Ovary-AdenoCA	OV
Ovarian Cancer Adenocarcinoma, high grade serous	Ovary-AdenoCA	OV
Ovarian Cancer Adenocarcinoma, low grade serous	Ovary-AdenoCA	OV
Ovarian Cancer Adenocarcinoma, mixed	Ovary-AdenoCA	OV
Ovarian Cancer Adenocarcinoma, mucinous	Ovary-AdenoCA	OV
Ovarian Cancer Adenocarcinoma, serous	Ovary-AdenoCA	OV
Ovarian Cancer Carcinoma	Ovary-AdenoCA	OV
Ovarian Cancer Carcinoma, brenner	Ovary-AdenoCA	OV
Ovarian Cancer Cystadenocarcinoma	Ovary-AdenoCA	OV
Ovarian Cancer Cystadenocarcinoma, clear cell	Ovary-AdenoCA	OV
Ovarian Cancer Cystadenocarcinoma, endometrioid	Ovary-AdenoCA	OV
Ovarian Cancer Cystadenocarcinoma, high grade serous	Ovary-AdenoCA	OV
Ovarian Cancer Cystadenocarcinoma, mucinous	Ovary-AdenoCA	OV
Ovarian Cancer Granulosa Cell Tumor	Ovary-AdenoCA	OV
Ovarian Cancer Krukenberg Tumor	Ovary-AdenoCA	OV
Ovarian Cancer Small Cell Carcinoma of the Ovary Hypercalcemic Type (SCCOHT)	Ovary-AdenoCA	OV
Pancreatic Cancer Ductal Adenocarcinoma	Panc-AdenoCA	PACA
Pancreatic Cancer Ductal Adenocarcinoma, exocrine	Panc-AdenoCA	PACA
Pancreatic Cancer Ductal Adenosquamous Carcinoma	Panc-AdenoCA	PACA
Pancreatic Cancer Ductal Adenosquamous Carcinoma, exocrine	Panc-AdenoCA	PACA
Pancreatic Cancer Somatostatinoma	Panc-AdenoCA	PACA
Prostate Cancer Adenocarcinoma	Prost-AdenoCA	PRAD
Prostate Cancer Prostate Hyperplasia	Prost-AdenoCA	PRAD
Prostate Cancer Small Cell Carcinoma	Prost-AdenoCA	PRAD
Rhabdoid Atypical Teratoid Rhabdoid Tumor (ATRT)		SARC
Rhabdoid Malignant Rhabdoid Tumor		SARC
Sarcoma		SARC
Sarcoma Epithelioid		SARC
Sarcoma Fibrosarcoma		SARC
Sarcoma Leiomyosarcoma		SARC
Sarcoma Malignant Fibrous Histiocytoma		SARC
Sarcoma MPNST		SARC
Sarcoma Pleomorphic Sarcoma		SARC
Sarcoma Rhabdomyosarcoma		SARC
Sarcoma Rhabdomyosarcoma, alveolar		SARC
Sarcoma Rhabdomyosarcoma, embryonal		SARC
Sarcoma Synovial		SARC
Sarcoma Thyroid Sarcoma		SARC
Sarcoma Undifferentiated		SARC
Sarcoma Uterine Sarcoma		UCEC
Skin Cancer Carcinoma, vulvar		UCEC
Skin Cancer Melanoma	Skin-Melanoma	MELA
Skin Cancer Melanoma, acral	Skin-Melanoma	MELA
Skin Cancer Melanoma, amelanotic	Skin-Melanoma	MELA
Skin Cancer Melanoma, mucosal	Skin-Melanoma	MELA
Skin Cancer Merkel Cell Carcinoma	Skin-SCC	SKCA
Skin Cancer Squamous Cell Carcinoma	Skin-SCC	SKCA
Skin Cancer Squamous Cell Carcinoma, vulvar		UCEC
Teratoma Testicular		TGCT
Thyroid Cancer Carcinoma	Thy-AdenoCA	THCA
Thyroid Cancer Carcinoma, anaplastic	Thy-AdenoCA	THCA
Thyroid Cancer Carcinoma, follicular	Thy-AdenoCA	THCA
Thyroid Cancer Carcinoma, giant cell	Thy-AdenoCA	THCA
Thyroid Cancer Carcinoma, papillary	Thy-AdenoCA	THCA
Thyroid Cancer Squamous Cell Carcinoma	Thy-AdenoCA	THCA
Unknown		Unknown
Unknown Unknown		Unknown
